# Supplementary material for: Temporal salt stress-induced transcriptome alterations and regulatory mechanisms revealed by PacBio long-reads RNA sequencing in Gossypium hirsutum
Source: BMC Genomics. 2020 Nov 27;21:838. doi: 10.1186/s12864-020-07260-z (PMC7694341; doi:10.1186/s12864-020-07260-z)
Supplement: Supplementary file 3 — Additional file 3: Table S1. Statistics of the PacBio sequencing and data processing. [file 12864_2020_7260_MOESM3_ESM.xlsx]

## Sheet: Table S1
		Polymerase reads
Sample	Cell Number	Total Reads	Total Base(GB)	MaxLength(bp)	MeanLength(bp)	N50 Length(bp)
0h	1	634673	9.77	121261	15399.1	29471
0h	1	641774	12.45	123902	19404	35998
0h	1	642755	11.05	133805	18506.7	30768
12h	1	524209	10.55	127431	20130.7	38256
12h	1	595405	12.06	131226	20254.9	37374
12h	1	585415	11.04	121236	22228.2	34384
24h	1	522847	9.12	123079	17438.3	32357
24h	1	596755	10.69	123532	17907.8	33575
24h	1	595852	11.49	123332	17507.5	32275
3h	1	649209	12.4	117476	19104.8	34942
3h	1	608882	12.12	122074	19908.4	37638
3h	1	618382	11.85	123084	19218.2	38735
48h	1	599572	12.56	121709	20956	39603
48h	1	630272	13.93	118562	22105.9	41023
48h	1	632275	12.63	128582	23115.2	44123
		Cluster summary
Sample	Total isoforms	Total base(bp)	Mean Quality	Mean isoform length(bp)
0h	176995	413782276	0.8564	2338
0h	203366	487278501	0.8598	2396
0h	213555	497578561	0.8388	2491
12h	177168	434332556	0.8556	2452
12h	200735	451574483	0.8469	2250
12h	190745	431584493	0.8564	2359
24h	158599	409696790	0.8439	2583
24h	191731	478128142	0.8582	2494
24h	182751	468188152	0.8342	2564
3h	201358	564418075	0.859	2803
3h	199537	447435428	0.8657	2242
3h	189631	487335820	0.8437	2846
48h	182990	384137865	0.8553	2099
48h	200066	405440077	0.8496	2027
48h	220127	413450170	0.8394	2051
