# Supplementary material for: Temporal salt stress-induced transcriptome alterations and regulatory mechanisms revealed by PacBio long-reads RNA sequencing in Gossypium hirsutum
Source: BMC Genomics. 2020 Nov 27;21:838. doi: 10.1186/s12864-020-07260-z (PMC7694341; doi:10.1186/s12864-020-07260-z)
Supplement: Supplementary file 4 — Additional file 4: Table S2. Statistics of the isoforms, corresponding genes and alternative splicing events. [file 12864_2020_7260_MOESM4_ESM.xlsx]

## Sheet: Table S2
Gene	Isoform	AE	IR_OFF	IR_ON	MIR_OFF	MIR_ON	MSKIP_OFF	MSKIP_ON	SKIP_OFF	SKIP_ON	TSS	TTS	XAE	XIR_OFF	XIR_ON	XMIR_OFF	XMIR_ON	XMSKIP_OFF	XMSKIP_ON	XSKIP_OFF	XSKIP_ON	Total
GH_D01G0524	PB.17663.368	0	0	1	0	0	0	0	0	0	1	0	2	0	2	0	0	0	0	2	0	8
GH_A12G1220	PB.15432.10	0	0	2	0	0	0	0	0	0	0	1	0	0	1	0	0	0	0	0	0	4
GH_A12G1220	PB.15432.13	0	1	0	0	0	0	0	0	0	0	1	0	0	0	0	0	0	0	0	0	2
PB.15432	PB.15432.14	0	0	0	0	0	0	0	0	0	1	1	0	1	0	0	0	0	0	0	0	3
GH_D13G2525	PB.31058.13	0	0	0	0	0	0	0	0	0	1	0	0	0	0	0	0	0	1	0	0	2
GH_D13G2525	PB.31058.12	0	0	0	0	0	0	0	0	0	1	0	0	0	0	0	0	3	0	0	0	4
GH_D13G2523	PB.31058.11	0	1	0	4	0	0	0	0	0	1	0	0	0	0	0	0	0	0	1	0	7
GH_D13G2523	PB.31058.10	0	0	5	1	0	0	0	1	0	1	0	3	0	3	0	0	0	0	0	0	14
GH_D13G2525	PB.31058.15	0	0	0	0	0	0	0	0	0	1	0	0	0	0	0	0	0	1	0	0	2
GH_A08G0504	PB.9366.299	12	9	10	23	21	0	0	23	24	1	0	8	6	1	5	4	2	1	4	0	154
GH_A11G3444	PB.14689.2	0	0	0	0	0	0	0	0	0	0	1	0	0	0	0	0	0	0	0	0	1
GH_A09G0054	PB.10585.2	2	2	0	0	0	0	0	0	0	1	1	0	0	0	1	0	0	0	0	0	7
GH_A11G3444	PB.14689.1	0	0	0	0	0	0	0	0	0	0	1	0	0	0	0	0	0	0	0	0	1
GH_A11G1218	PB.13194.1	0	2	0	1	0	0	0	0	0	0	1	0	0	0	0	0	0	0	0	0	4
GH_D10G1753	PB.27227.1	0	0	0	0	0	0	0	0	0	1	1	0	0	0	0	0	0	0	0	0	2
GH_A11G3444	PB.14689.4	0	0	0	0	0	0	0	0	0	1	1	0	0	0	0	0	0	0	0	0	2
GH_A03G1450	PB.3826.14	0	1	0	0	0	0	0	0	0	0	1	0	0	0	0	0	0	0	0	0	2
PB.3826	PB.3826.15	0	1	0	0	0	0	0	0	0	0	1	0	0	0	0	0	0	0	0	0	2
GH_A03G1450	PB.3826.10	0	0	7	0	0	0	0	0	0	1	0	1	0	5	0	0	0	0	0	0	14
GH_A03G1450	PB.3826.11	0	1	0	0	0	0	0	0	0	0	1	1	3	0	0	0	0	0	0	0	6
GH_A03G1450	PB.3826.12	0	1	0	0	0	0	0	0	0	0	1	2	0	5	0	0	0	0	0	0	9
PB.3826	PB.3826.13	0	0	0	0	0	0	0	0	0	1	0	0	3	0	0	0	0	0	0	0	4
GH_A01G0990	PB.572.105	3	2	31	1	0	0	0	0	0	1	0	2	0	1	0	0	0	0	0	1	42
GH_D07G1560	PB.23852.3	0	0	2	0	4	0	0	0	0	0	0	0	0	0	0	0	0	0	0	0	6
GH_D03G0914	PB.20173.8	0	15	5	2	0	0	0	0	0	0	1	5	6	0	0	0	0	0	0	0	34
GH_A05G1198	PB.5314.629	11	44	0	14	0	0	0	0	18	1	0	2	5	0	1	0	0	0	5	3	104
-	PB.21245.111	2	0	0	0	0	0	0	1	0	1	0	0	0	0	0	0	0	0	0	0	4
GH_D01G0228	PB.17649.13	0	0	1	0	0	0	0	0	0	1	0	14	0	9	0	3	0	0	0	0	28
GH_D01G0228	PB.17649.12	1	1	1	0	1	0	0	0	0	1	0	10	9	1	0	0	0	0	0	0	25
GH_D01G0228	PB.17649.11	0	0	2	0	0	0	0	0	0	1	0	10	7	1	0	0	0	0	0	0	21
PB.17649	PB.17649.10	0	1	1	0	0	0	0	0	0	1	0	11	5	5	0	1	0	0	0	0	25
GH_D01G0228	PB.17649.16	0	1	4	0	0	0	0	0	0	1	0	9	6	2	0	0	0	0	0	0	23
GH_D01G0228	PB.17649.15	1	1	2	0	1	0	0	0	0	1	0	5	1	4	0	0	0	0	0	0	16
GH_D01G0228	PB.17649.14	0	4	1	5	0	0	1	0	0	1	0	1	0	0	3	0	0	0	0	1	17
GH_D10G2111	PB.27472.8	4	4	0	0	0	0	0	0	0	1	0	0	0	0	0	0	0	0	0	1	10
-	PB.3372.4	0	0	0	0	0	0	0	1	0	1	0	0	1	0	0	0	0	0	0	0	3
-	PB.3372.2	0	0	0	0	0	0	0	0	0	1	0	0	0	0	0	0	0	0	0	0	1
-	PB.3372.3	0	0	0	0	0	0	0	0	0	1	0	0	0	1	0	1	0	0	0	0	3
-	PB.3372.1	0	0	0	0	0	0	0	0	1	1	1	0	0	0	1	0	0	0	0	0	4
GH_A10G0968	PB.11876.5	0	0	5	0	0	0	0	0	0	1	0	0	0	4	0	0	15	0	3	0	28
-	PB.11586.32	0	0	0	0	0	0	0	0	0	1	0	0	0	0	0	0	0	0	0	0	1
GH_A10G0968	PB.11876.7	1	3	2	6	0	0	0	0	0	1	0	1	0	5	4	0	0	1	0	0	24
GH_A08G2082	PB.10418.1	0	0	0	0	0	0	0	0	0	1	1	0	0	0	0	0	0	0	0	0	2
GH_A10G0968	PB.11876.1	1	6	0	6	0	0	0	0	0	1	0	0	1	0	4	0	0	1	0	0	20
GH_D12G1398	PB.29284.40	0	7	0	2	0	0	0	0	0	1	0	18	3	23	0	0	0	0	0	0	54
-	PB.11586.35	0	0	0	0	0	0	0	0	0	1	0	0	0	0	0	0	0	0	0	0	1
GH_A09G2142	PB.11470.1167	92	82	0	12	0	0	0	10	1	0	1	23	6	0	7	0	0	0	10	4	248
GH_A03G1043	PB.3495.12	0	0	0	0	0	0	0	0	0	1	0	0	0	0	0	0	0	0	0	0	1
GH_A03G1043	PB.3495.10	0	0	0	0	0	0	0	0	0	1	0	0	0	0	0	0	0	0	0	0	1
GH_A03G1043	PB.3495.11	0	0	0	0	0	0	0	0	0	1	0	1	0	0	0	0	0	0	0	0	2
GH_A10G0968	PB.11876.8	1	3	12	4	0	0	0	0	0	1	0	1	0	9	5	0	0	1	0	0	37
-	PB.21829.196	1	0	0	0	0	0	0	0	0	1	0	0	0	0	0	0	0	0	0	0	2
-	PB.21829.197	0	0	0	0	0	0	0	0	0	1	0	0	0	0	0	0	0	1	0	0	2
-	PB.21829.194	0	0	0	0	0	0	0	0	0	1	0	0	0	0	0	0	0	0	0	0	1
-	PB.21829.195	0	0	0	0	0	0	0	0	0	1	0	0	0	0	0	0	0	0	0	0	1
GH_D02G1343	PB.18959.358	0	0	0	0	0	0	0	0	0	1	0	0	0	0	0	0	0	0	0	0	1
GH_D02G1343	PB.18959.359	0	0	0	0	0	0	0	0	0	1	0	0	0	0	0	0	0	0	0	0	1
GH_D05G3043	PB.21829.190	0	0	0	0	0	0	0	0	0	0	1	4	0	0	0	0	0	0	0	0	5
GH_D05G3043	PB.21829.191	1	1	0	0	0	0	0	0	0	1	0	1	0	0	0	1	0	0	0	0	5
GH_D02G1340	PB.18959.354	0	0	0	0	0	0	0	0	0	0	1	0	0	0	1	0	0	0	0	0	2
GH_D02G1339	PB.18959.350	0	0	0	0	0	0	0	0	0	1	0	0	0	2	0	3	0	0	0	0	6
-	PB.21829.198	0	0	0	0	0	0	0	0	0	1	0	0	0	0	0	0	1	0	0	0	2
GH_D02G1340	PB.18959.353	0	0	0	0	0	0	0	0	0	0	1	0	0	0	0	1	0	0	0	0	2
GH_A06G1327	PB.7231.2	0	0	0	0	0	0	0	0	0	1	0	0	0	0	0	0	4	0	0	0	5
GH_A08G2273	PB.10423.351	0	0	2	0	0	0	0	0	0	0	1	0	0	0	0	0	0	0	0	0	3
GH_A08G2274	PB.10423.356	0	0	0	0	0	0	0	0	0	0	1	0	0	0	0	0	0	0	0	0	1
GH_A08G2274	PB.10423.357	0	0	0	0	0	0	0	0	0	0	1	0	0	0	0	0	0	0	0	0	1
GH_A08G2273	PB.10423.354	0	1	0	0	0	0	0	0	0	0	1	0	0	0	0	0	0	0	0	0	2
GH_A08G2273	PB.10423.355	0	0	0	0	0	0	0	0	0	0	1	0	0	0	0	0	0	0	0	0	1
GH_A03G0668	PB.3289.1	0	0	0	0	0	0	0	0	0	0	1	0	0	0	0	0	0	0	0	0	1
PB.18473	PB.18473.668	8	8	1	0	0	0	0	2	0	1	0	32	0	1	0	1	1	7	1	2	65
GH_A03G0668	PB.3289.3	0	0	0	0	0	0	0	0	0	0	1	0	0	0	0	0	0	0	0	0	1
GH_A10G2681	PB.12915.11	0	0	2	0	2	0	0	0	0	1	0	0	3	6	0	1	0	0	1	0	16
GH_A10G2681	PB.12915.16	0	0	0	0	0	0	0	0	0	1	0	0	0	0	0	0	0	0	1	0	2
GH_A03G0668	PB.3289.4	0	0	0	0	0	0	0	0	0	1	1	0	0	0	0	0	0	0	0	0	2
GH_A03G0668	PB.3289.6	0	0	0	0	0	0	0	0	0	0	1	0	0	0	0	0	0	0	0	0	1
-	PB.5549.1	0	0	0	0	0	0	0	0	0	0	1	0	0	0	0	0	0	0	0	0	1
-	PB.5549.2	0	0	1	0	0	0	0	0	0	0	1	0	0	0	0	0	0	0	0	0	2
-	PB.5549.3	0	1	0	0	0	0	0	0	0	1	1	0	0	0	0	0	0	0	0	0	3
GH_D12G1306	PB.29239.227	0	0	0	0	0	0	0	0	0	1	0	0	0	0	0	0	0	0	0	0	1
GH_A03G0383	PB.3147.62	0	3	18	0	16	0	0	0	0	1	0	45	0	2	0	1	0	0	0	0	86
GH_A06G1327	PB.7231.3	0	0	1	0	0	0	0	0	0	1	0	0	0	3	0	0	0	0	0	0	5
GH_D01G0362	PB.17663.193	1	4	34	1	20	0	0	0	0	1	0	0	2	0	0	0	0	0	0	0	63
GH_A03G0383	PB.3147.60	0	17	50	0	22	0	0	0	0	1	0	47	8	1	0	1	0	0	0	0	147
GH_D06G1451	PB.23060.35	3	5	0	3	0	0	0	0	0	1	0	1	0	1	0	0	0	0	2	17	33
GH_A03G0383	PB.3147.67	1	3	0	0	0	0	0	0	0	1	0	3	0	0	0	0	0	0	0	0	8
GH_A10G0036	PB.11560.24	2	6	23	1	0	0	0	0	0	1	0	9	10	7	0	13	0	0	1	0	73
GH_A12G0659	PB.14984.1	0	0	0	0	0	0	0	0	0	1	1	0	0	0	0	0	0	0	0	0	2
GH_A03G0383	PB.3147.66	1	4	31	0	0	0	0	0	0	1	0	8	7	24	0	39	0	0	0	0	115
GH_A02G0004	PB.1619.41	189	16	35	6	59	17	4	78	2	1	0	14	9	11	11	12	2	30	19	8	523
GH_A01G0962	PB.572.26	0	3	0	7	0	0	0	0	0	1	0	2	0	0	0	0	0	0	0	0	13
GH_A02G0004	PB.1619.43	146	30	0	10	0	18	0	38	13	1	0	14	21	5	9	0	48	10	54	40	457
GH_A02G0004	PB.1619.42	78	71	1	28	0	1	20	74	27	1	0	22	20	1	8	0	0	12	13	26	403
GH_A02G0004	PB.1619.45	60	37	17	18	0	0	3	64	14	1	0	30	18	0	5	0	0	26	11	22	326
GH_A01G0955	PB.572.22	0	0	0	0	0	0	0	0	0	1	0	0	0	0	0	0	0	0	0	0	1
GH_A01G0955	PB.572.21	0	0	0	0	0	0	0	0	0	1	0	0	0	0	0	0	0	0	0	0	1
GH_A02G0004	PB.1619.49	106	43	18	18	0	1	19	23	74	1	0	14	19	1	7	0	0	31	7	84	466
GH_A02G0004	PB.1619.48	54	27	82	10	0	1	2	44	87	1	0	28	13	8	9	0	0	28	71	29	494
GH_A13G2178	PB.17364.70	0	0	0	0	0	0	0	0	0	0	1	0	0	0	0	0	0	0	0	0	1
GH_A03G0383	PB.3147.64	1	3	18	0	16	0	0	0	0	1	0	6	0	2	0	1	0	0	0	0	48
GH_A01G0962	PB.572.29	0	2	3	0	2	0	0	0	0	1	0	3	1	0	0	0	0	0	0	0	12
GH_A01G0962	PB.572.28	0	2	5	3	0	0	0	0	0	1	0	6	0	4	0	0	0	0	0	0	21
GH_A13G1431	PB.16892.52	10	10	22	14	0	0	0	0	0	1	0	13	11	5	5	0	0	0	2	0	93
-	PB.6038.1	0	0	1	0	0	0	0	0	0	0	1	0	0	0	0	0	0	0	0	0	2
-	PB.6038.2	0	1	0	0	0	0	0	0	0	1	0	0	0	0	0	0	0	0	0	0	2
GH_D01G0362	PB.17663.195	2	4	0	0	0	0	0	0	0	1	0	1	1	7	0	13	0	0	0	0	29
GH_A10G0036	PB.11560.25	0	1	25	0	13	0	0	0	0	1	0	4	3	30	0	1	0	0	0	0	78
PB.5058	PB.5058.2	0	0	0	0	0	0	0	0	0	1	0	0	0	0	0	0	0	0	0	0	1
-	PB.5058.1	0	0	0	0	0	0	0	0	0	0	1	0	0	0	0	0	0	0	0	0	1
GH_A08G1530	PB.10120.39	2	4	0	3	0	0	0	0	0	1	0	1	1	0	0	0	0	0	0	0	12
GH_D05G2731	PB.21745.7	0	4	11	2	0	0	0	0	0	1	0	3	1	2	1	0	0	0	0	0	25
GH_A10G1061	PB.11927.2	0	1	0	0	0	0	0	0	0	0	0	0	0	0	0	0	0	0	0	2	3
GH_A10G1061	PB.11927.3	2	0	1	0	0	0	0	0	0	0	0	0	0	0	0	0	0	0	0	0	3
GH_A06G1897	PB.7748.229	1	2	0	0	0	0	0	0	0	1	0	0	0	0	0	0	0	0	0	0	4
GH_A10G1061	PB.11927.1	1	0	0	0	0	0	0	0	0	0	1	0	0	0	0	0	0	0	1	0	3
GH_A10G1061	PB.11927.4	1	0	0	0	0	0	0	0	0	1	0	0	0	0	0	0	0	0	1	0	3
GH_D05G3902	PB.22256.174	2	3	2	1	0	0	0	0	0	1	0	0	2	0	0	0	0	0	1	0	12
GH_A06G1896	PB.7748.223	4	1	0	0	0	0	0	0	0	1	0	2	1	0	0	0	0	0	0	0	9
GH_A06G1895	PB.7748.222	0	0	0	0	0	0	0	0	0	1	0	1	1	0	0	0	0	0	0	0	3
GH_A06G1896	PB.7748.221	1	1	0	0	0	0	0	0	0	1	0	5	1	0	0	0	0	0	0	0	9
GH_A06G1896	PB.7748.220	1	0	3	0	0	0	0	0	0	1	0	3	0	4	0	0	0	0	0	0	12
GH_A06G1896	PB.7748.226	7	2	0	0	0	0	0	0	0	0	0	7	0	0	0	0	0	0	0	0	16
GH_A06G1896	PB.7748.225	2	2	0	0	0	0	0	0	0	1	0	2	0	0	0	0	0	0	0	0	7
GH_A06G1896	PB.7748.224	2	2	0	0	0	0	0	0	0	1	0	2	0	0	0	0	0	0	0	0	7
GH_A01G0242	PB.171.29	0	2	0	3	0	0	0	0	0	0	1	1	1	0	0	0	0	0	0	0	8
PB.6033	PB.6033.4	0	0	0	0	0	0	0	0	0	1	0	0	0	0	0	0	0	0	0	0	1
GH_D12G1605	PB.29367.1	1	1	0	0	0	0	0	0	0	0	1	0	0	2	0	0	0	0	0	0	5
PB.11560	PB.11560.26	0	5	25	0	13	0	0	0	0	1	0	3	2	4	0	1	0	0	0	0	54
GH_A09G0118	PB.10650.1	0	0	0	0	0	0	0	0	0	1	1	0	0	0	0	0	0	0	0	0	2
GH_D08G1172	PB.24869.1	0	0	0	0	0	0	0	0	0	0	1	0	0	0	0	0	0	0	0	0	1
GH_D12G1488	PB.29284.170	0	0	0	0	0	0	0	0	0	0	1	0	1	0	5	0	0	0	0	0	7
GH_D05G3902	PB.22256.173	2	8	1	3	0	0	0	0	0	1	0	0	0	1	0	0	0	0	1	0	17
GH_A01G1446	PB.1044.1	0	0	1	0	0	0	0	0	0	1	1	0	0	0	0	0	0	0	0	0	3
GH_A10G1258	PB.12091.1	0	1	0	2	0	0	0	0	0	1	1	1	0	0	0	0	0	0	0	0	6
GH_D12G1488	PB.29284.172	0	1	2	0	10	0	0	0	0	1	0	1	0	4	0	6	0	0	0	0	25
GH_D07G0535	PB.23413.970	0	0	0	0	0	0	0	0	0	0	1	0	0	0	0	0	0	0	0	0	1
GH_A04G0646	PB.4514.10	26	3	0	17	0	2	0	4	5	1	0	6	3	0	1	0	0	8	1	3	80
GH_A10G1258	PB.12091.3	0	0	2	0	4	0	0	0	0	1	0	0	0	0	0	0	0	0	0	0	7
GH_D07G0048	PB.23413.65	0	1	0	1	0	0	0	0	0	0	1	2	0	0	0	0	0	0	0	0	5
GH_A10G1258	PB.12091.2	0	1	0	2	0	0	0	0	0	1	0	1	0	0	0	0	0	0	0	0	5
GH_A01G0500	PB.262.1	0	0	0	0	0	0	0	0	0	1	1	0	0	0	0	0	0	0	0	0	2
-	PB.10449.6	0	0	0	0	0	0	0	0	0	1	1	0	0	0	0	0	0	0	0	0	2
GH_D06G1137	PB.22920.3	0	0	0	0	0	0	0	0	0	1	1	2	0	0	0	0	0	0	0	0	4
GH_D06G1137	PB.22920.2	0	0	0	0	0	0	0	0	0	0	1	1	0	0	0	0	0	0	0	0	2
GH_D06G1137	PB.22920.1	0	0	0	0	0	0	0	0	0	0	1	1	0	0	0	0	0	0	0	0	2
GH_D11G0103	PB.27772.244	0	0	0	0	0	0	0	0	0	1	0	0	0	0	0	0	0	0	0	0	1
GH_D11G0103	PB.27772.243	0	0	0	0	0	0	0	0	0	1	0	0	0	0	0	0	0	0	0	0	1
PB.27772	PB.27772.242	0	0	0	0	0	0	0	0	0	0	1	3	2	0	0	0	0	0	0	0	6
GH_D11G0102	PB.27772.241	0	0	1	0	65	0	0	0	0	1	0	34	0	31	0	4	0	0	0	0	136
GH_D11G0102	PB.27772.240	0	0	0	0	0	0	0	0	0	1	0	0	2	0	0	0	0	0	0	0	3
GH_A02G1341	PB.2577.2	0	0	0	0	0	0	0	0	0	1	0	0	0	0	0	0	0	0	0	0	1
GH_A02G1341	PB.2577.3	0	0	0	0	0	0	0	0	0	1	0	0	0	0	0	0	0	0	0	0	1
GH_A02G1341	PB.2577.1	0	0	0	0	0	0	0	0	0	0	1	0	0	0	0	0	0	0	0	0	1
GH_A04G0646	PB.4514.13	11	0	0	0	0	0	5	3	11	1	0	5	1	0	2	0	0	8	0	3	50
GH_D11G0104	PB.27772.249	0	0	0	0	0	0	0	0	0	0	1	0	0	0	0	0	0	0	0	0	1
GH_A01G2026	PB.1430.55	14	28	1	4	0	0	0	1	1	1	0	74	13	6	9	1	0	9	7	2	171
GH_A01G2026	PB.1430.54	10	25	158	4	2	0	0	1	1	1	0	106	6	47	0	2	0	12	9	2	386
GH_A01G2026	PB.1430.57	10	23	160	9	1	0	0	1	1	1	0	87	5	25	1	2	0	12	9	2	349
GH_A01G2026	PB.1430.56	11	41	9	15	0	0	0	1	1	1	0	78	6	5	0	2	0	11	76	1	258
GH_A01G2026	PB.1430.50	14	41	9	15	0	0	0	31	0	1	0	83	6	5	0	2	0	12	9	2	230
GH_A01G2026	PB.1430.53	14	40	2	13	0	0	0	1	1	1	0	82	7	12	2	2	0	12	9	2	200
GH_A01G2026	PB.1430.52	0	0	0	0	36	0	0	0	1	1	0	4	0	4	0	35	1	1	2	1	86
GH_D13G2105	PB.30751.2	0	0	0	0	0	0	0	0	0	1	0	0	1	0	0	0	0	0	0	0	2
GH_A05G0727	PB.5231.690	8	15	0	1	0	0	0	0	0	1	0	6	4	1	0	0	0	1	0	0	37
GH_A05G0727	PB.5231.693	0	1	22	0	1	0	0	0	2	1	0	0	0	0	0	0	0	1	0	0	28
GH_A05G0727	PB.5231.692	0	3	7	1	0	0	0	0	2	1	0	15	0	3	0	0	0	1	0	0	33
GH_A01G2026	PB.1430.59	13	40	9	15	0	0	0	1	1	1	0	200	7	5	0	2	0	12	9	2	317
GH_A01G2026	PB.1430.58	6	4	1	1	0	0	0	1	1	1	0	55	1	4	0	0	196	7	6	3	287
GH_A05G0727	PB.5231.697	0	1	22	0	1	0	0	0	0	1	0	0	0	0	0	0	0	1	0	0	26
GH_A05G0727	PB.5231.696	1	3	7	1	0	0	0	0	0	1	0	8	3	1	0	0	0	1	0	0	26
-	PB.9807.2	3	2	0	0	0	0	0	1	0	1	1	0	0	0	0	0	3	0	1	0	12
GH_D02G1149	PB.18826.1	0	0	0	0	0	0	0	0	0	0	1	0	0	0	0	0	0	0	0	0	1
GH_D08G0095	PB.24384.71	0	1	2	0	0	0	0	0	0	0	1	0	0	0	0	0	0	0	0	0	4
GH_D11G1899	PB.28036.12	1	0	4	0	4	0	0	6	0	1	0	2	1	1	0	0	1	0	0	0	21
GH_D08G0098	PB.24384.77	0	0	0	0	0	0	0	0	0	0	1	0	0	0	0	0	0	0	0	0	1
GH_D12G0460	PB.28852.339	20	32	190	7	2	0	0	5	1	1	0	31	6	11	0	2	1	0	4	0	313
GH_D08G0098	PB.24384.78	0	0	0	0	0	0	0	0	0	0	1	0	0	0	0	0	0	0	0	0	1
GH_D12G0460	PB.28852.333	21	37	8	16	0	0	0	1	2	1	0	32	4	3	0	0	1	1	2	0	129
GH_D02G1149	PB.18826.3	0	0	0	0	0	0	0	0	0	1	1	0	0	0	0	0	0	0	0	0	2
PB.28852	PB.28852.331	5	6	0	2	0	0	0	7	1	1	0	5	0	0	0	0	0	1	2	1	31
GH_D12G0459	PB.28852.330	5	12	1	3	0	0	0	7	1	1	0	8	1	0	1	0	0	1	2	1	44
GH_A03G1200	PB.3627.1	0	0	0	0	0	0	0	0	0	1	1	0	0	0	0	0	0	1	0	0	3
GH_A06G1439	PB.7484.2	0	1	0	0	0	0	0	0	0	1	0	0	0	0	0	0	0	0	0	0	2
GH_A03G1200	PB.3627.2	0	0	0	0	0	0	0	0	0	1	0	0	0	0	0	0	1	0	0	0	2
GH_D12G0015	PB.28847.28	0	2	5	0	0	0	0	0	0	1	0	1	0	1	0	6	0	0	0	1	17
GH_D12G0015	PB.28847.29	0	0	5	0	5	0	0	0	0	1	0	0	0	2	0	0	0	0	0	0	13
GH_A06G1439	PB.7484.3	0	1	0	0	0	0	0	0	0	1	1	0	0	0	0	0	0	0	0	0	3
GH_A09G0050	PB.10582.14	1	2	4	1	1	0	0	0	0	1	0	0	0	1	0	1	0	0	0	0	12
GH_D12G0015	PB.28847.25	0	0	0	0	0	0	0	0	0	1	0	1	2	0	0	0	7	0	4	0	15
GH_A09G0050	PB.10582.16	1	2	3	1	1	0	0	0	0	0	1	0	1	0	0	0	0	0	0	0	10
GH_D12G0015	PB.28847.27	0	2	5	0	0	0	0	0	0	1	0	3	0	1	0	6	0	0	0	1	19
GH_A09G0050	PB.10582.10	6	5	3	2	1	0	0	0	0	0	1	0	0	0	0	0	0	0	0	0	18
GH_A09G0050	PB.10582.11	0	0	1	0	12	0	0	0	0	1	0	0	0	1	0	1	0	0	0	0	16
GH_D12G0015	PB.28847.22	0	0	5	0	11	0	0	0	0	1	0	1	0	2	0	0	0	0	0	1	21
GH_A09G0050	PB.10582.13	0	0	6	1	4	0	0	0	0	1	0	1	0	2	0	1	0	0	0	0	16
GH_A03G1390	PB.3776.2	0	0	0	0	0	0	0	1	0	1	0	0	0	0	0	0	0	0	0	0	2
GH_A03G1390	PB.3776.3	0	0	0	0	0	0	0	0	0	1	0	0	0	0	0	0	0	0	0	0	1
GH_A03G1390	PB.3776.1	0	0	0	0	0	0	0	0	1	1	1	0	0	0	0	0	0	0	0	0	3
GH_D11G2594	PB.28436.2	0	0	0	0	0	0	0	0	0	0	1	0	0	0	0	0	0	0	0	0	1
GH_A11G0810	PB.13082.1	0	0	0	0	0	0	0	0	0	1	1	0	0	0	0	0	0	0	0	0	2
GH_D11G2594	PB.28436.6	0	0	0	0	0	0	0	0	0	1	1	0	0	0	0	0	0	0	0	0	2
-	PB.1917.1	0	0	0	0	0	0	0	0	0	1	0	0	0	0	0	0	0	0	0	0	1
-	PB.1917.2	0	0	0	0	0	0	0	0	0	0	1	0	0	0	0	0	0	0	0	0	1
GH_D02G1226	PB.18905.1	0	0	0	0	0	0	0	1	0	1	1	0	0	1	0	0	0	0	0	0	4
GH_D07G2510	PB.24341.2	0	2	0	0	0	0	0	0	0	0	0	0	0	0	0	0	0	0	0	0	2
GH_D07G2510	PB.24341.3	0	0	1	0	0	0	0	0	0	1	1	0	0	0	0	0	0	0	0	0	3
GH_D07G2510	PB.24341.6	0	0	1	0	0	0	0	0	0	0	0	0	0	0	0	0	0	0	0	0	1
GH_A12G1724	PB.15763.30	19	3	0	0	0	0	0	0	0	0	1	28	0	0	0	0	0	0	1	0	52
GH_A12G1724	PB.15763.31	9	3	0	0	0	0	0	3	0	0	1	2	1	0	0	0	0	0	3	0	22
GH_A12G1724	PB.15763.32	15	0	0	0	0	0	0	3	0	0	1	4	4	0	0	0	0	0	3	0	30
GH_A12G1724	PB.15763.33	7	3	0	0	0	0	0	0	1	0	1	1	2	0	1	0	0	0	1	7	24
GH_A12G1724	PB.15763.34	6	0	15	0	0	0	0	3	0	0	1	1	1	3	0	0	0	0	3	0	33
GH_A12G1724	PB.15763.35	7	3	0	0	0	0	0	0	0	0	1	1	0	0	0	0	0	0	1	0	13
GH_A12G1724	PB.15763.36	5	3	0	0	0	0	0	0	0	0	1	1	0	0	0	0	0	0	1	0	11
GH_A12G1724	PB.15763.37	13	0	0	0	0	0	0	0	0	0	1	3	6	0	0	0	0	0	1	0	24
GH_D07G1693	PB.23935.14	4	10	0	3	0	0	0	0	0	1	0	1	1	0	0	0	0	0	0	0	20
GH_D07G1693	PB.23935.15	2	2	0	2	0	0	0	0	0	1	0	1	0	5	0	0	0	0	0	0	13
GH_D07G1693	PB.23935.16	26	2	5	2	0	0	0	0	0	1	1	1	1	0	0	0	0	0	0	0	39
GH_D07G1693	PB.23935.17	1	0	6	0	12	0	0	0	0	1	0	1	1	0	0	1	0	0	0	0	23
GH_D07G1693	PB.23935.10	2	2	4	2	2	0	0	0	0	1	0	1	0	5	0	0	0	0	0	0	19
GH_D09G2084	PB.26307.249	0	0	0	0	0	0	0	0	0	1	0	0	0	0	0	0	0	0	0	0	1
GH_D07G1693	PB.23935.12	2	2	5	2	0	0	0	0	0	1	0	1	1	0	0	0	0	0	0	0	14
GH_D07G1693	PB.23935.13	1	1	6	0	12	0	0	0	0	1	0	1	1	0	0	1	0	0	0	0	24
GH_A06G2296	PB.7800.14	3	6	0	1	0	0	0	0	0	1	0	8	7	1	0	0	0	0	1	0	28
GH_A06G2296	PB.7800.16	4	5	2	3	0	0	1	0	1	1	0	6	0	24	0	1	0	1	2	0	51
GH_A06G2296	PB.7800.11	4	10	0	4	0	0	1	0	1	1	0	9	7	1	0	0	0	1	2	0	41
GH_A06G2296	PB.7800.12	3	10	0	4	0	0	1	0	1	1	0	9	7	1	0	1	0	1	2	0	41
GH_A06G2296	PB.7800.13	3	10	0	4	0	0	1	0	1	1	0	9	7	1	0	1	0	1	2	0	41
GH_A06G2296	PB.7800.18	3	10	0	4	0	0	1	0	1	1	0	9	7	1	0	1	0	1	2	0	41
GH_A06G2296	PB.7800.19	0	5	1	3	0	0	1	0	1	1	0	10	0	25	0	0	0	1	2	0	50
GH_D02G1955	PB.19364.88	0	0	0	1	0	0	0	0	0	1	0	0	2	1	0	0	0	0	0	0	5
GH_D02G1955	PB.19364.89	0	1	0	1	0	0	0	0	0	1	0	0	1	1	0	0	0	0	0	0	5
GH_D07G2356	PB.24269.64	0	0	0	0	0	0	0	0	0	1	0	0	0	0	0	0	0	0	0	0	1
GH_D07G2356	PB.24269.65	0	0	0	0	0	0	0	0	0	1	0	0	0	0	0	0	0	0	0	0	1
GH_D07G2355	PB.24269.62	0	0	0	0	0	0	0	0	0	1	0	0	0	0	0	0	0	0	0	0	1
GH_D07G2356	PB.24269.63	0	0	0	0	0	0	0	0	0	1	0	0	0	0	0	0	0	0	0	0	1
GH_D07G2355	PB.24269.60	1	2	0	0	0	0	0	0	0	1	0	0	2	0	1	0	0	0	0	1	8
GH_D07G2355	PB.24269.61	1	2	0	0	0	0	0	0	0	1	0	0	2	0	1	0	0	0	0	0	7
GH_A10G0950	PB.11852.3	0	1	0	0	0	0	0	0	0	1	0	0	0	0	0	0	0	0	0	0	2
GH_A10G0950	PB.11852.2	0	0	2	0	0	0	0	0	0	1	0	0	0	0	0	0	0	0	0	0	3
GH_A10G0950	PB.11852.1	0	1	0	0	0	0	0	0	0	1	1	0	0	0	0	0	0	0	0	0	3
GH_D02G1955	PB.19364.84	0	1	0	1	0	0	0	0	0	1	0	0	1	1	0	0	0	0	0	0	5
GH_D02G1955	PB.19364.85	0	1	0	0	0	0	0	0	0	1	0	1	1	6	0	0	0	0	0	0	10
GH_A01G0640	PB.373.1	0	0	0	0	0	0	0	0	0	1	1	0	0	0	0	0	0	0	0	0	2
GH_D02G1955	PB.19364.87	0	1	0	0	0	0	0	0	0	1	0	0	7	0	1	0	0	0	0	0	10
GH_D12G1649	PB.29406.3	0	0	0	0	0	0	0	0	0	1	1	0	0	0	0	0	0	0	0	0	2
GH_D12G1649	PB.29406.2	0	0	0	0	0	0	0	0	0	0	1	0	0	0	0	0	0	0	0	0	1
GH_A02G0901	PB.2132.9	1	2	0	1	0	0	0	0	0	1	0	1	0	0	0	0	0	0	0	0	6
GH_A02G0901	PB.2132.8	0	0	2	0	2	0	0	0	0	1	0	0	0	2	0	2	0	0	0	0	9
GH_A08G1331	PB.10005.1	4	0	5	0	0	0	0	0	0	0	0	1	1	0	0	0	0	0	0	4	15
GH_A10G0968	PB.11876.4	1	1	0	6	0	0	0	0	0	1	0	1	0	7	4	0	0	1	0	0	22
GH_A02G0901	PB.2132.3	1	2	0	0	0	0	0	0	0	1	0	0	0	0	1	0	0	0	0	0	5
GH_A02G0900	PB.2132.2	0	0	0	0	0	0	0	0	0	1	1	0	0	0	0	0	0	0	0	0	2
GH_D13G2388	PB.30972.5	1	0	0	0	0	0	0	0	0	0	0	0	0	0	0	0	0	0	0	0	1
GH_D13G2388	PB.30972.4	0	0	0	0	0	0	0	0	0	0	1	0	0	3	0	0	0	0	0	0	4
-	PB.11586.30	0	0	0	0	0	0	0	0	0	1	0	0	0	0	0	0	0	0	0	0	1
GH_D13G2388	PB.30972.1	0	0	0	0	0	0	0	0	0	1	0	0	0	0	0	0	0	0	0	0	1
GH_D13G2388	PB.30972.3	0	0	0	0	0	0	0	0	0	0	1	0	1	0	0	0	0	0	0	0	2
GH_D13G2388	PB.30972.2	1	0	0	0	0	0	0	0	0	0	0	0	2	0	0	0	0	0	0	0	3
GH_D01G1628	PB.18196.7	1	0	5	0	0	0	0	0	0	0	1	0	1	0	0	0	0	0	0	0	8
GH_A08G0403	PB.9366.141	0	0	0	0	0	0	0	0	0	0	1	0	0	0	0	0	0	1	0	0	2
GH_A08G0403	PB.9366.142	0	0	0	0	0	0	0	0	0	0	1	0	0	0	0	0	1	0	0	0	2
GH_A08G2370	PB.10423.456	0	0	0	1	0	0	0	0	0	0	0	0	0	0	0	0	0	0	0	0	1
GH_A08G0403	PB.9366.145	0	0	0	0	0	0	0	0	0	0	1	0	0	0	0	0	0	0	0	0	1
GH_A08G0404	PB.9366.146	1	0	0	0	0	0	0	0	0	0	0	0	0	0	0	0	0	0	0	0	1
GH_A08G0404	PB.9366.147	1	0	0	0	0	0	0	0	0	0	0	0	0	0	0	0	0	0	0	0	1
GH_D04G1470	PB.21305.7	0	0	8	0	4	0	0	0	0	0	1	2	0	4	0	0	0	0	0	0	19
GH_A08G0730	PB.9461.85	0	0	0	0	0	0	0	0	0	1	0	0	0	0	0	0	0	0	0	0	1
GH_A08G0730	PB.9461.86	0	0	0	0	0	0	0	0	0	1	0	0	0	0	0	0	0	0	0	0	1
GH_D04G1470	PB.21305.4	0	2	5	1	1	0	0	0	0	0	1	2	1	3	0	0	0	0	0	0	16
GH_A10G0968	PB.11876.3	1	1	7	6	0	0	0	0	0	1	0	1	0	5	4	0	0	1	0	0	27
GH_D04G1470	PB.21305.1	0	6	5	0	0	0	0	0	0	0	1	4	2	3	0	0	0	0	0	0	21
GH_A07G0626	PB.7917.10	1	2	0	0	0	4	0	2	0	1	0	0	0	0	0	0	0	0	1	0	11
GH_A01G0692	PB.428.1	0	0	0	0	0	0	0	0	0	0	1	0	0	0	0	0	0	0	0	0	1
GH_A01G0692	PB.428.2	0	0	0	0	0	0	0	0	0	1	0	0	0	0	0	0	0	0	0	0	1
-	PB.9461.88	0	0	0	0	0	0	0	0	0	1	0	0	0	0	0	0	0	0	0	0	1
-	PB.9461.89	0	0	0	0	0	0	0	0	0	1	0	0	0	0	0	0	0	0	0	0	1
GH_D04G1470	PB.21305.9	0	1	11	0	0	0	0	0	0	0	1	3	2	0	0	0	0	0	0	0	18
GH_A04G0646	PB.4514.19	8	2	2	1	5	0	0	0	0	1	0	4	0	0	0	0	0	0	0	0	23
GH_A11G2785	PB.14292.2	0	0	0	0	0	0	0	0	0	1	1	0	0	0	0	0	0	0	0	0	2
GH_A11G2785	PB.14292.1	0	0	0	0	0	0	0	0	0	0	1	0	0	0	0	0	0	0	0	0	1
GH_A09G1902	PB.11469.818	0	0	0	0	0	0	0	0	0	1	0	0	0	0	0	0	0	0	0	0	1
GH_D05G3959	PB.22256.228	0	2	0	0	0	0	0	0	0	0	1	0	0	0	0	0	0	0	0	0	3
GH_D09G1118	PB.26078.16	3	0	0	0	0	0	1	0	6	0	1	1	1	0	1	1	0	2	0	1	18
GH_A09G1899	PB.11469.810	1	0	0	0	0	0	0	0	0	0	1	0	0	0	0	0	0	0	0	0	2
GH_A09G1899	PB.11469.811	1	0	0	0	0	0	0	0	0	0	1	0	0	0	0	0	0	0	0	0	2
GH_A09G1899	PB.11469.812	1	0	0	0	0	0	0	0	0	0	0	0	0	0	0	0	0	0	0	0	1
GH_A09G1899	PB.11469.813	3	0	0	0	0	0	0	0	0	0	1	0	0	0	0	0	0	0	0	0	4
GH_A09G1901	PB.11469.814	1	0	0	0	0	0	0	0	0	0	0	0	0	0	0	0	0	0	0	0	1
GH_A09G1901	PB.11469.815	1	0	0	0	0	0	0	0	0	0	0	0	0	0	0	0	0	0	0	0	1
GH_A09G1902	PB.11469.817	0	0	0	0	0	0	0	0	0	1	0	0	0	0	0	0	0	0	0	0	1
GH_A03G0323	PB.3086.18	0	0	0	0	0	0	0	0	0	1	0	4	3	0	0	0	0	0	0	0	8
GH_A03G0323	PB.3086.19	0	0	0	0	0	0	0	0	0	0	1	13	2	0	0	0	0	0	0	0	16
GH_A03G0323	PB.3086.12	0	0	0	0	4	0	0	0	0	1	0	3	2	4	0	1	0	0	0	0	15
GH_A03G0323	PB.3086.13	0	1	0	2	0	0	0	0	0	1	0	1	1	0	1	0	0	0	0	1	8
PB.3086	PB.3086.10	0	0	0	0	0	0	0	0	0	1	0	3	2	0	0	0	0	0	0	0	6
GH_A03G0323	PB.3086.11	0	0	1	0	1	0	0	0	0	0	1	3	0	10	0	0	0	0	0	0	16
GH_A03G0323	PB.3086.16	0	2	1	0	0	0	0	0	0	1	0	4	1	0	0	0	0	0	0	0	9
GH_A03G0323	PB.3086.17	0	0	0	0	0	0	0	0	0	1	0	4	3	0	0	0	0	0	1	0	9
PB.3086	PB.3086.14	0	0	1	0	1	0	0	0	0	0	1	3	0	10	0	0	0	0	0	0	16
GH_D09G1104	PB.26070.1	0	0	0	0	0	0	0	0	0	1	1	0	0	0	0	0	0	0	0	0	2
GH_D13G1182	PB.30185.2	3	1	0	0	0	0	0	0	0	1	0	1	0	0	0	0	0	0	0	0	6
GH_D13G1182	PB.30185.1	3	1	0	0	0	0	0	0	0	1	1	1	0	0	0	0	0	0	0	0	7
GH_D13G1182	PB.30185.7	2	1	0	0	0	0	0	0	0	1	0	0	0	0	0	0	0	0	0	0	4
GH_D13G1182	PB.30185.6	0	1	0	0	0	0	0	0	0	1	0	2	0	0	0	0	0	0	0	0	4
GH_D13G1182	PB.30185.5	2	1	0	0	0	0	0	0	0	1	0	0	0	0	0	0	0	0	0	0	4
GH_D13G1182	PB.30185.4	0	0	6	0	0	0	0	0	0	1	0	0	0	0	0	0	0	0	0	0	7
GH_D13G0211	PB.29698.1	0	0	0	0	0	0	0	0	0	1	1	0	0	0	0	0	0	0	0	0	2
GH_D02G0267	PB.18501.431	0	0	0	0	0	0	0	0	1	1	0	0	0	0	0	0	0	0	0	0	2
GH_A11G3317	PB.14685.34	0	6	0	2	0	0	0	0	0	0	1	1	6	10	0	3	0	0	0	0	29
GH_D03G0914	PB.20173.5	0	15	0	3	0	0	0	0	0	0	1	14	5	5	0	0	0	0	0	0	43
GH_D05G2366	PB.21661.506	2	0	0	0	0	0	0	0	0	1	0	0	0	0	0	0	0	0	0	0	3
GH_D05G2294	PB.21661.504	5	0	0	0	0	0	0	0	0	1	0	0	0	0	0	0	0	0	0	1	7
GH_D05G2294	PB.21661.503	2	0	0	0	0	0	0	0	0	0	1	0	0	0	0	0	0	0	0	0	3
GH_D05G2294	PB.21661.501	1	0	0	0	0	0	0	0	0	0	1	0	0	0	0	0	0	0	0	0	2
GH_A08G0137	PB.9355.51	3	5	0	2	0	0	0	0	1	0	1	0	0	0	0	0	1	0	0	0	13
GH_A05G3657	PB.6006.3	1	0	0	0	0	0	0	0	0	1	1	0	0	0	0	0	0	0	0	0	3
GH_A10G1602	PB.12384.1	0	0	0	0	0	0	0	0	0	1	1	0	0	0	0	0	0	0	0	0	2
GH_D05G2294	PB.21661.509	2	0	0	0	0	0	0	0	0	1	0	0	0	0	0	0	0	0	1	0	4
GH_D05G2294	PB.21661.508	6	0	0	0	0	0	0	0	0	0	1	0	0	0	0	0	0	0	0	0	7
GH_D09G1118	PB.26078.10	0	0	0	0	0	0	0	0	0	1	0	10	0	0	0	1	0	1	0	0	13
GH_A12G2190	PB.15895.74	0	0	0	0	0	0	0	0	0	1	0	0	0	0	0	0	0	0	0	0	1
GH_D09G1040	PB.26007.11	0	0	0	0	0	0	0	0	0	1	0	0	0	0	0	0	0	0	0	0	1
GH_A13G1974	PB.17285.1	0	0	0	0	0	0	0	0	0	1	1	0	0	0	0	0	0	0	0	0	2
GH_A01G1852	PB.1386.5	0	0	0	0	0	0	0	0	0	0	0	0	0	0	0	0	0	0	1	0	1
GH_A01G1852	PB.1386.4	0	0	0	0	0	0	0	0	0	0	1	0	0	0	0	0	0	0	1	0	2
GH_A01G1852	PB.1386.6	0	0	0	0	0	0	0	0	0	1	0	0	0	0	0	0	0	0	0	3	4
GH_D11G1679	PB.27899.20	0	0	0	0	0	0	0	0	0	0	1	0	1	7	0	0	0	0	0	0	9
PB.27899	PB.27899.21	0	0	0	0	0	0	0	0	0	1	0	0	0	0	0	0	0	0	1	0	2
GH_A01G1852	PB.1386.3	0	0	0	0	0	0	0	0	0	1	0	0	0	0	0	0	0	0	1	0	2
GH_D07G1622	PB.23912.16	0	0	0	0	0	0	0	0	0	0	1	0	0	0	0	0	0	0	0	0	1
GH_D07G1622	PB.23912.15	0	0	0	0	0	0	0	0	0	0	1	0	0	0	0	0	0	0	0	0	1
GH_A11G0684	PB.13011.9	0	0	0	0	0	0	0	0	0	1	0	0	0	0	0	0	0	0	0	0	1
GH_A13G1431	PB.16892.61	9	30	39	5	1	0	0	0	0	1	0	8	8	14	3	0	0	0	2	0	120
GH_A13G1431	PB.16892.60	8	4	24	1	0	0	0	0	0	1	0	31	19	56	5	1	0	0	1	0	151
PB.16892	PB.16892.63	0	0	0	0	0	0	0	0	0	0	1	0	0	0	0	0	0	0	0	0	1
PB.16892	PB.16892.62	6	5	1	0	0	0	0	0	0	0	1	3	17	0	4	0	0	0	0	0	37
GH_A11G0684	PB.13011.2	0	0	0	0	0	0	0	0	0	1	0	0	0	0	0	0	0	0	2	0	3
GH_A11G0684	PB.13011.3	1	0	0	0	0	0	0	0	0	1	0	0	0	0	0	0	0	0	0	1	3
GH_A11G0684	PB.13011.1	1	0	0	0	0	0	0	0	0	1	0	0	0	0	0	0	0	0	0	1	3
GH_A11G0684	PB.13011.6	0	0	0	0	0	0	0	0	0	0	1	0	0	0	0	0	0	0	0	0	1
GH_A11G0684	PB.13011.7	0	0	0	0	0	0	0	0	0	1	0	0	0	0	0	0	0	0	0	0	1
GH_A11G0684	PB.13011.4	0	0	0	0	0	0	0	0	0	1	0	0	0	0	0	0	0	0	0	0	1
GH_A11G0684	PB.13011.5	0	0	0	0	0	0	0	0	0	1	0	0	0	0	0	0	0	0	0	0	1
GH_D09G0606	PB.25797.5	0	0	0	0	0	0	0	0	0	1	1	6	0	0	0	0	0	0	0	1	9
GH_D09G0606	PB.25797.2	0	0	0	0	0	0	0	0	0	1	0	2	0	0	0	0	0	0	0	0	3
GH_D05G3211	PB.21915.5	0	0	1	0	0	0	0	0	0	1	1	0	0	0	0	0	0	0	0	0	3
GH_D13G1457	PB.30335.6	0	0	0	0	0	0	0	2	0	1	0	1	1	0	0	0	0	0	0	0	5
GH_D09G0606	PB.25797.3	0	0	0	0	0	0	0	0	0	1	0	2	0	0	0	0	0	0	1	0	4
GH_A07G0753	PB.7928.182	0	0	0	0	0	0	0	0	0	0	1	0	0	0	0	0	0	0	0	0	1
-	PB.7928.180	0	0	1	0	0	0	0	0	0	0	0	0	0	0	0	0	0	0	0	0	1
GH_A07G0753	PB.7928.181	0	0	0	0	0	0	0	0	0	0	1	0	0	0	0	0	0	0	0	0	1
-	PB.20274.1	0	0	0	0	0	0	0	0	0	0	1	0	0	0	0	0	0	0	0	0	1
GH_A11G3317	PB.14685.38	0	9	3	7	0	0	0	0	0	1	0	5	4	3	0	0	0	0	0	0	32
-	PB.20274.2	0	0	0	0	0	0	0	0	0	1	1	0	0	0	0	0	0	0	0	0	2
-	PB.21829.199	1	0	0	0	0	0	0	0	0	1	0	0	0	0	0	0	0	0	0	0	2
GH_D05G1169	PB.21505.2196	0	1	0	1	0	0	0	0	0	1	0	1	0	0	0	0	0	0	0	0	4
GH_A07G0626	PB.7917.17	0	3	0	6	0	0	5	0	0	1	0	0	1	0	2	0	0	0	0	1	19
-	PB.14842.131	0	0	2	0	0	0	0	0	0	1	0	0	0	0	0	0	0	0	0	0	3
GH_A10G1599	PB.12379.35	8	8	0	0	0	0	0	0	0	0	1	22	0	38	0	3	1	1	12	2	96
GH_A10G1599	PB.12379.36	10	3	0	0	0	0	0	0	2	0	1	44	6	3	0	3	1	1	8	0	82
GH_A10G1599	PB.12379.37	11	8	0	0	0	0	0	0	2	0	1	9	1	3	0	3	1	1	4	36	80
GH_A10G1599	PB.12379.30	11	6	0	0	0	0	0	0	2	0	1	10	2	3	0	3	1	1	8	1	49
GH_A10G1599	PB.12379.31	11	6	36	0	0	0	0	0	2	0	1	6	0	2	0	4	1	1	8	1	79
GH_A10G1599	PB.12379.32	10	7	0	0	0	0	0	0	2	0	1	10	2	3	0	3	1	1	8	0	48
-	PB.14842.136	0	0	0	0	0	0	0	0	0	1	0	0	0	0	0	0	0	0	0	0	1
GH_A12G0386	PB.14842.139	0	1	0	0	0	0	0	0	0	1	0	0	0	0	0	0	0	0	0	0	2
GH_A12G0386	PB.14842.138	0	1	0	0	0	0	0	0	0	1	0	0	0	0	0	0	0	0	0	0	2
GH_A03G0454	PB.3213.19	0	0	0	0	0	0	0	0	0	0	1	0	0	0	0	0	0	0	0	0	1
GH_A10G1599	PB.12379.38	43	8	0	0	0	0	0	0	2	0	1	32	1	3	0	3	1	1	4	36	135
GH_A10G1599	PB.12379.39	6	8	0	0	0	0	0	0	2	0	1	33	3	3	0	2	1	1	4	76	140
GH_A07G0050	PB.7889.45	0	0	0	0	0	0	0	0	0	0	1	0	0	0	0	0	0	0	0	0	1
GH_A07G0050	PB.7889.46	0	0	0	0	1	0	0	0	0	0	0	0	0	0	0	0	0	0	0	0	1
-	PB.7582.2	0	0	0	0	0	0	0	0	0	1	1	0	0	0	0	0	0	0	0	0	2
-	PB.16072.158	0	0	0	0	0	0	0	0	0	0	1	0	0	0	0	0	0	0	0	0	1
GH_A07G0050	PB.7889.42	0	0	0	1	0	0	0	0	0	0	0	0	0	0	0	0	0	0	0	0	1
GH_A09G0994	PB.11323.128	0	8	0	0	0	0	0	1	0	1	0	4	0	14	0	4	0	0	2	0	34
GH_A12G2868	PB.16072.154	0	0	0	0	0	0	0	0	0	0	1	0	0	0	0	0	0	0	0	0	1
GH_D01G2124	PB.18472.347	2	0	0	0	0	0	0	0	0	1	0	2	1	0	0	0	0	0	0	0	6
GH_A07G1814	PB.8787.10	0	1	2	0	3	0	0	0	0	1	1	0	2	0	0	0	0	0	0	0	10
GH_A12G2868	PB.16072.151	0	0	0	0	0	0	0	0	0	0	1	0	0	0	0	0	0	0	0	0	1
GH_A12G2868	PB.16072.153	0	0	0	0	0	0	0	0	0	0	1	0	0	0	0	0	0	0	0	0	1
GH_D08G0517	PB.24394.43	29	26	0	1	0	0	0	0	1	1	0	31	4	6	2	0	1	0	24	1	127
GH_D08G0517	PB.24394.42	20	27	0	1	0	0	0	0	5	1	0	46	7	6	2	0	0	0	1	3	119
GH_D08G0517	PB.24394.40	18	10	14	1	0	0	0	0	1	1	0	51	7	9	2	0	0	0	0	7	121
GH_D08G0517	PB.24394.47	30	8	82	1	0	0	0	0	1	1	0	20	2	4	1	0	0	0	6	1	157
PB.9356	PB.9356.77	0	0	0	2	0	0	0	0	0	0	1	0	0	0	0	0	0	0	0	0	3
GH_D01G0190	PB.17613.12	1	2	0	0	0	0	0	0	0	1	1	0	0	0	0	0	0	0	0	0	5
GH_D08G0169	PB.24384.219	4	3	23	0	0	0	0	0	0	1	0	13	0	8	0	1	0	1	3	0	57
GH_A08G1513	PB.10107.3	0	1	0	1	0	0	0	0	0	0	1	0	0	0	0	0	0	0	0	0	3
GH_A03G0452	PB.3213.12	0	4	0	0	8	0	0	0	0	0	1	1	0	1	0	1	0	0	0	0	16
GH_A08G1513	PB.10107.1	0	1	0	1	0	0	0	0	0	0	1	0	0	0	0	0	0	0	0	0	3
GH_A05G2946	PB.5499.195	0	1	0	2	0	0	0	0	0	1	0	0	0	0	0	0	0	0	0	0	4
GH_A08G1513	PB.10107.7	0	0	4	0	0	0	0	0	0	1	1	0	1	0	0	0	0	0	0	0	7
GH_A08G1513	PB.10107.6	0	1	0	1	0	0	0	0	0	0	1	0	0	0	0	0	0	0	0	0	3
GH_A08G1513	PB.10107.5	0	1	0	1	0	0	0	0	0	0	1	0	0	0	0	0	0	0	0	0	3
GH_A08G1513	PB.10107.4	0	0	0	0	4	0	0	0	0	0	1	0	0	1	0	0	0	0	0	0	6
PB.30205	PB.30205.4	0	0	0	0	0	0	0	0	0	1	1	0	0	0	0	0	0	0	0	0	2
GH_A10G2681	PB.12915.12	2	2	1	0	0	0	0	0	0	1	0	0	3	2	0	0	0	0	1	0	12
GH_D07G0416	PB.23412.753	0	0	0	0	0	0	0	0	0	0	0	4	0	0	0	0	0	0	0	0	4
GH_D13G1201	PB.30205.1	0	0	0	0	0	0	0	0	0	0	1	0	0	0	0	0	0	0	0	0	1
GH_D13G1201	PB.30205.2	0	0	0	0	0	0	0	0	0	0	1	0	0	0	0	0	0	0	0	0	1
GH_A10G2681	PB.12915.13	0	0	0	0	0	0	0	0	0	1	0	1	4	0	0	0	0	0	3	0	9
GH_D10G1585	PB.27073.1	0	0	0	0	0	0	0	0	0	1	1	0	0	0	0	0	0	0	0	0	2
GH_A06G0771	PB.6903.1	0	0	0	0	0	0	0	0	0	1	1	0	0	0	0	0	0	0	0	0	2
-	PB.7799.258	2	0	1	0	0	0	0	0	0	0	1	0	0	0	0	0	0	0	0	0	4
-	PB.7799.259	2	0	1	0	0	0	0	0	0	0	1	0	0	0	0	0	0	0	0	0	4
GH_D09G2221	PB.26333.1	0	0	0	0	0	0	0	0	0	1	1	0	0	0	0	0	0	0	0	0	2
GH_A06G2105	PB.7799.252	0	0	0	1	0	0	0	0	0	0	1	0	0	0	0	0	0	0	0	0	2
GH_A06G2105	PB.7799.254	0	0	0	0	2	0	0	0	0	0	1	0	0	0	0	0	0	0	0	0	3
GH_A06G2105	PB.7799.255	0	0	0	1	0	0	0	0	0	0	1	0	0	0	0	0	0	0	0	0	2
GH_A06G2106	PB.7799.256	0	0	0	0	0	0	0	0	0	0	0	1	0	0	0	0	0	0	0	0	1
GH_A06G2106	PB.7799.257	0	0	0	0	0	0	0	0	0	0	0	1	0	0	0	0	0	0	0	0	1
GH_A05G3758	PB.6039.221	4	6	23	3	0	0	0	0	0	1	0	8	5	31	0	7	0	1	4	0	93
PB.6039	PB.6039.220	0	0	0	0	0	0	0	0	0	1	0	0	0	0	0	0	0	0	0	0	1
GH_A05G3758	PB.6039.227	17	6	1	0	0	0	0	0	1	1	0	14	5	4	1	5	0	1	2	0	58
GH_A05G3758	PB.6039.226	47	6	1	0	0	0	0	0	1	1	0	16	7	5	3	6	0	1	3	0	97
GH_A05G3758	PB.6039.225	17	6	1	0	0	0	0	0	1	1	0	74	7	5	3	6	0	2	3	0	126
GH_A05G3758	PB.6039.224	17	0	44	0	32	0	0	0	0	1	0	12	3	14	0	14	0	1	0	1	139
GH_D05G1100	PB.21505.1955	0	8	0	0	0	0	0	0	0	0	1	0	0	0	1	0	0	1	0	0	11
GH_D05G1100	PB.21505.1954	0	12	6	3	0	0	0	0	0	1	0	1	0	2	0	0	0	1	0	0	26
GH_A05G3758	PB.6039.229	26	9	2	3	0	0	0	0	1	1	0	11	4	4	0	6	0	2	3	0	72
GH_D05G1100	PB.21505.1956	0	6	10	0	0	0	0	0	0	1	0	0	1	0	0	0	0	1	0	0	19
GH_D05G1100	PB.21505.1951	0	13	0	3	0	0	0	0	0	1	0	1	1	0	0	0	0	1	0	0	20
GH_D05G1100	PB.21505.1950	0	11	4	1	0	0	0	0	0	1	0	0	1	0	0	0	0	1	0	0	19
GH_D05G1100	PB.21505.1953	0	9	3	0	4	0	0	0	0	1	0	1	1	1	1	0	0	1	0	0	22
GH_D05G1100	PB.21505.1952	0	1	0	0	0	0	0	0	0	1	0	0	1	0	0	0	11	0	0	0	14
GH_A05G2464	PB.5369.309	8	5	0	0	0	0	0	1	0	1	0	6	1	1	0	0	0	2	3	11	39
GH_A05G2464	PB.5369.308	0	5	0	0	0	0	0	1	0	1	0	24	1	1	0	0	0	2	3	0	38
GH_D07G1314	PB.23624.9	0	4	4	1	0	0	0	0	1	0	1	16	3	0	0	0	0	0	2	0	32
GH_A05G2464	PB.5369.301	1	5	0	0	0	0	0	1	1	1	0	4	1	1	0	0	0	2	3	10	30
GH_A05G2464	PB.5369.300	0	0	35	0	1	0	0	0	0	1	0	0	0	3	0	2	0	0	2	1	45
GH_A05G2464	PB.5369.303	8	5	0	0	0	0	0	5	0	1	0	3	1	1	0	0	0	2	6	0	32
GH_A05G2464	PB.5369.302	1	5	0	0	0	0	0	1	0	1	0	13	1	1	0	0	0	2	3	0	28
GH_A01G1321	PB.903.23	0	0	0	0	0	0	0	0	0	0	1	0	5	0	0	0	0	0	0	0	6
PB.903	PB.903.22	0	0	0	0	0	0	0	0	0	0	1	0	5	0	0	0	0	0	0	0	6
GH_A01G1321	PB.903.21	0	0	6	0	0	0	0	0	0	1	0	0	5	6	0	0	0	0	0	7	25
GH_A01G1321	PB.903.20	4	5	0	0	0	0	0	0	0	0	1	0	0	0	0	0	0	0	0	3	13
GH_D01G1264	PB.17908.1	0	2	5	1	0	0	0	0	0	1	0	0	1	4	0	0	0	0	0	0	14
GH_D05G1417	PB.21505.2609	2	0	0	0	0	0	0	0	0	1	0	0	0	0	0	0	0	0	0	0	3
GH_D01G1195	PB.17908.3	0	0	0	0	0	0	0	0	0	0	1	0	0	0	0	0	0	0	0	0	1
GH_D01G1195	PB.17908.2	0	0	0	0	0	0	0	0	0	0	1	0	0	0	0	0	0	0	0	0	1
GH_D01G1210	PB.17908.7	0	0	0	0	0	0	0	0	0	0	1	0	0	0	0	0	0	0	0	0	1
GH_D08G0922	PB.24698.16	0	0	2	0	0	0	0	0	0	0	1	0	0	0	0	0	0	0	0	0	3
GH_D01G1210	PB.17908.8	0	0	0	0	0	0	0	0	0	0	1	0	0	0	0	0	0	0	0	0	1
GH_D05G1416	PB.21505.2602	0	0	0	0	0	0	0	1	0	0	0	0	0	0	0	0	0	0	1	0	2
GH_D05G1416	PB.21505.2604	0	0	0	0	0	0	0	1	0	0	1	3	2	0	0	0	0	0	1	0	8
GH_D05G1416	PB.21505.2605	0	0	0	0	0	0	0	1	0	0	1	3	0	6	0	0	0	0	1	0	12
GH_D05G1416	PB.21505.2606	1	1	0	0	0	0	0	1	1	0	1	1	1	0	0	0	0	0	1	0	8
PB.21505	PB.21505.2607	0	0	0	0	0	0	0	1	0	0	0	0	0	0	0	0	0	0	1	0	2
GH_D06G0836	PB.22632.1	1	0	0	0	0	0	0	0	0	1	0	0	0	0	0	0	0	0	0	0	2
GH_D06G0836	PB.22632.3	1	0	0	0	0	0	0	0	0	1	0	0	0	0	0	0	0	0	0	0	2
GH_D06G0836	PB.22632.2	3	0	0	0	0	0	0	0	0	1	0	0	0	0	0	0	0	0	0	0	4
GH_D01G1021	PB.17808.49	2	0	0	0	3	0	0	0	0	1	0	0	0	0	0	1	0	0	0	0	7
GH_D01G1021	PB.17808.48	3	0	0	1	2	0	0	0	0	1	0	0	0	1	0	0	0	0	0	0	8
-	PB.515.1	0	0	0	0	0	0	0	0	1	1	1	0	0	0	0	0	0	0	0	0	3
GH_D01G1021	PB.17808.44	2	0	0	2	0	0	0	0	0	1	0	0	0	0	0	0	0	0	0	0	5
-	PB.515.3	0	0	0	0	0	0	0	1	0	1	0	0	0	0	0	0	0	0	0	0	2
-	PB.515.2	0	0	0	0	0	0	0	0	0	1	0	0	0	0	0	0	0	0	0	0	1
GH_D01G1020	PB.17808.41	0	0	0	0	0	0	0	0	0	1	0	0	0	0	0	0	0	0	0	0	1
GH_D01G1020	PB.17808.40	0	0	20	0	0	0	0	0	0	1	0	0	0	1	0	0	0	1	0	0	23
GH_D01G1021	PB.17808.43	2	0	0	0	0	0	0	0	0	1	0	0	0	0	0	0	0	0	0	0	3
GH_D01G1020	PB.17808.42	0	0	0	0	0	0	0	0	0	1	0	0	5	0	0	0	0	0	0	0	6
GH_A01G1320	PB.901.65	0	13	0	6	0	0	1	0	0	1	0	23	2	2	1	0	0	0	0	0	49
GH_A01G1320	PB.901.64	18	12	1	1	37	0	0	0	0	1	0	9	1	0	1	0	0	0	2	0	83
GH_A01G1320	PB.901.67	0	4	29	5	2	0	1	0	0	1	0	4	1	2	1	0	1	0	0	0	51
GH_A01G1320	PB.901.66	1	4	30	0	39	0	0	0	0	1	0	1	0	1	1	0	0	0	0	0	78
GH_D11G1971	PB.28061.95	0	0	0	0	0	0	0	0	0	0	1	0	0	0	0	0	0	0	0	0	1
GH_A01G1320	PB.901.60	0	5	29	5	2	0	1	0	0	1	0	2	0	1	1	0	0	0	0	0	47
GH_D11G1971	PB.28061.97	0	0	0	0	0	0	0	0	0	0	1	0	0	0	0	0	0	0	0	0	1
GH_A01G1320	PB.901.62	5	13	0	7	0	0	1	0	0	1	0	6	1	0	0	0	0	0	2	0	36
GH_A12G0867	PB.15164.2	0	0	0	0	0	0	0	0	0	1	0	0	0	0	0	0	0	0	0	0	1
GH_A01G1320	PB.901.69	0	5	29	5	2	0	1	0	0	1	0	3	0	2	1	0	1	0	0	0	50
-	PB.5453.8	0	4	0	1	0	0	0	0	0	1	0	0	1	0	0	0	0	0	0	0	7
-	PB.5453.9	0	2	3	0	6	0	0	0	0	1	0	0	0	0	0	0	0	0	0	0	12
GH_A11G2048	PB.13688.4	0	0	0	0	0	0	0	0	0	1	1	0	0	0	0	0	0	0	0	0	2
GH_D01G0803	PB.17747.197	3	1	2	0	22	0	0	0	0	1	0	6	3	4	0	2	0	0	0	0	44
GH_A07G2521	PB.9176.18	2	1	10	1	0	0	0	0	0	1	0	1	1	2	0	0	0	0	0	1	20
GH_A07G2521	PB.9176.19	0	3	1	1	0	0	1	0	4	1	0	0	1	0	0	0	0	2	0	0	14
GH_D01G0803	PB.17747.192	29	24	12	13	20	0	0	0	0	1	0	10	3	5	2	0	0	0	0	0	119
GH_D01G0803	PB.17747.193	8	21	13	22	0	0	0	0	0	1	0	34	5	13	2	0	0	0	0	0	119
GH_A07G2521	PB.9176.14	0	1	0	0	0	0	0	0	0	1	0	0	0	0	0	0	7	0	5	0	14
GH_A07G2521	PB.9176.15	2	0	9	1	0	9	0	0	0	1	0	1	1	2	0	0	1	0	0	1	28
-	PB.5453.2	0	2	6	0	0	0	0	0	0	1	0	0	1	0	0	0	0	0	0	0	10
-	PB.5453.3	0	2	6	0	0	0	0	0	0	1	1	0	1	0	0	0	0	0	0	0	11
PB.9176	PB.9176.10	0	0	1	0	0	0	0	0	0	0	0	0	0	1	0	0	0	0	0	0	2
GH_A07G2521	PB.9176.11	2	1	1	1	0	0	0	9	0	1	0	1	0	1	0	0	0	0	0	1	18
GH_A07G2521	PB.9176.12	0	0	0	0	0	0	0	0	0	0	1	0	4	0	0	0	0	0	0	0	5
-	PB.5453.7	0	1	16	0	0	0	0	0	0	1	0	0	0	8	0	0	0	0	0	0	26
-	PB.20425.1	0	0	0	0	0	0	0	0	0	1	1	0	0	0	0	0	0	0	0	0	2
GH_A06G0482	PB.6747.29	0	0	0	0	0	0	0	2	0	0	0	0	0	0	0	0	0	0	0	0	2
GH_D13G1696	PB.30462.4	1	1	0	0	0	0	0	0	0	0	0	0	0	0	0	0	0	0	0	0	2
GH_D13G1696	PB.30462.3	0	0	2	0	0	0	0	0	0	1	0	0	0	0	0	0	0	0	0	0	3
GH_A11G1535	PB.13279.7	0	0	0	0	0	0	0	0	0	1	0	0	0	0	0	0	0	0	0	1	2
GH_A11G1535	PB.13279.4	0	0	0	0	0	0	0	0	0	1	0	0	0	0	0	0	0	0	0	0	1
GH_A11G1535	PB.13279.5	0	0	0	0	0	0	0	0	0	1	0	0	0	0	0	0	0	0	0	1	2
GH_A11G1535	PB.13279.8	0	0	0	0	0	0	0	0	0	0	1	0	0	0	0	0	0	0	2	0	3
GH_A13G0301	PB.16116.69	0	0	4	0	0	0	0	0	0	0	1	0	1	0	0	0	0	0	0	0	6
GH_A02G0103	PB.1702.5	1	0	0	0	0	0	0	0	0	1	0	0	0	0	0	0	0	0	0	0	2
GH_A02G0100	PB.1702.4	1	0	0	0	0	0	0	0	0	0	0	0	0	0	0	0	0	0	0	0	1
GH_A02G0103	PB.1702.7	2	0	0	0	0	0	0	0	0	0	1	0	0	0	0	0	0	0	0	0	3
GH_A02G0103	PB.1702.6	1	0	0	0	0	0	0	0	0	1	0	0	0	0	0	0	0	0	0	0	2
GH_A02G0261	PB.1702.1	0	0	0	0	0	0	0	0	0	0	1	0	0	0	0	0	0	0	0	0	1
GH_A08G0178	PB.9356.164	0	0	0	1	0	0	0	0	0	1	0	3	0	1	0	0	0	0	0	0	6
GH_A02G0100	PB.1702.3	1	0	0	0	0	0	0	0	0	0	0	0	0	0	0	0	0	0	0	0	1
-	PB.7502.1	0	0	0	0	0	0	0	0	0	1	1	0	0	0	0	0	0	0	0	0	2
GH_D02G1226	PB.18905.2	0	0	0	0	0	0	0	0	1	1	0	0	0	1	0	0	0	0	0	0	3
GH_D11G3305	PB.28685.181	1	0	0	0	0	0	0	0	0	0	0	0	0	0	0	0	0	0	0	0	1
-	PB.7447.1	1	0	0	0	0	0	0	0	0	1	1	0	0	0	0	0	0	0	0	0	3
GH_D02G2133	PB.19405.229	23	1	0	1	0	0	0	0	0	0	1	2	7	0	0	0	0	0	1	0	36
GH_D02G2133	PB.19405.228	24	6	0	0	0	0	0	0	0	1	0	20	2	0	1	0	0	0	1	4	59
GH_A01G1280	PB.850.20	0	2	4	0	0	0	0	0	0	1	0	0	0	0	4	0	0	0	0	0	11
GH_A01G1280	PB.850.21	0	2	0	0	0	0	0	0	0	1	0	0	0	0	2	0	0	0	0	0	5
GH_A01G1280	PB.850.22	0	2	0	0	0	0	0	0	0	1	0	0	2	0	2	0	0	0	0	0	7
GH_D02G2133	PB.19405.226	26	1	30	0	1	0	0	0	0	1	0	7	0	2	0	0	0	0	0	0	68
GH_D02G2133	PB.19405.221	13	1	6	0	0	0	0	0	0	1	0	6	0	2	1	0	0	0	1	0	31
GH_D02G2133	PB.19405.220	29	6	0	1	0	0	0	0	4	1	0	10	2	0	0	0	0	0	1	0	54
GH_D02G2133	PB.19405.223	29	1	0	1	0	0	0	6	0	0	1	4	0	0	0	0	0	0	2	0	44
GH_D02G2133	PB.19405.222	15	1	0	0	0	0	0	0	4	1	0	16	7	0	1	0	0	0	1	0	46
GH_A03G1075	PB.3528.261	3	5	167	2	160	0	0	0	0	1	0	55	11	51	0	47	0	3	1	1	507
GH_A03G1075	PB.3528.260	13	14	172	17	1	0	0	0	1	1	0	102	4	46	2	1	0	5	6	3	388
GH_A11G3070	PB.14551.2	0	1	0	0	0	0	0	1	0	1	0	0	0	0	0	0	0	0	0	0	3
GH_A06G1872	PB.7749.212	0	2	0	0	0	0	0	0	0	1	0	1	0	4	0	0	0	0	1	1	10
GH_A01G1723	PB.1272.46	51	30	7	16	0	0	5	3	3	1	0	72	13	5	0	0	1	3	17	150	377
GH_A03G1075	PB.3528.269	6	5	4	14	0	0	0	0	0	1	0	67	11	8	5	0	0	5	5	2	133
GH_A03G1075	PB.3528.268	11	25	5	17	0	0	0	0	1	1	0	101	8	8	4	1	0	5	7	3	197
GH_A06G1872	PB.7749.211	8	2	48	0	0	0	0	0	0	1	0	62	3	8	1	0	0	2	1	1	137
GH_D03G1466	PB.20393.40	0	0	0	0	0	0	0	0	0	0	1	0	0	0	0	0	0	0	0	0	1
GH_D12G0350	PB.28852.17	0	0	0	0	0	0	0	0	0	1	0	4	6	0	0	0	0	0	0	1	12
GH_A10G1069	PB.11937.1	0	0	0	0	0	0	0	0	0	0	1	0	0	0	0	0	0	0	0	0	1
GH_D12G0350	PB.28852.14	0	0	0	0	0	0	0	3	0	1	0	0	0	1	0	0	0	0	2	0	7
GH_D10G0496	PB.26620.338	0	0	0	0	0	0	0	0	0	1	0	2	0	0	0	0	0	0	0	0	3
GH_D02G1565	PB.19103.1	0	0	0	0	0	0	0	0	0	1	1	0	0	0	0	0	0	0	0	0	2
GH_A01G1734	PB.1287.2	0	0	0	0	0	0	0	0	0	1	1	0	0	0	0	0	0	0	0	0	2
GH_D10G0496	PB.26620.336	0	0	0	0	0	0	0	0	0	1	0	1	0	0	0	0	0	0	0	0	2
GH_D10G0496	PB.26620.337	0	0	0	0	0	0	0	0	0	1	0	1	0	0	0	0	0	0	0	0	2
GH_D12G0350	PB.28852.19	0	0	0	0	0	0	0	0	1	1	0	3	0	1	0	0	0	0	0	0	6
GH_D12G0350	PB.28852.18	0	0	0	0	0	0	0	0	1	1	0	3	0	1	0	0	0	0	0	0	6
GH_D11G2227	PB.28171.3	0	0	1	0	0	0	0	0	0	1	0	0	0	0	0	0	0	0	0	0	2
GH_D08G1165	PB.24860.1	0	1	0	0	0	0	0	0	0	1	1	0	0	0	0	0	0	0	0	0	3
GH_D08G1165	PB.24860.2	0	0	2	0	0	0	0	0	0	0	0	0	0	0	0	0	0	0	0	0	2
GH_D08G1165	PB.24860.3	0	1	0	0	0	0	0	0	0	0	0	0	0	0	0	0	0	0	0	0	1
GH_D09G2103	PB.26307.264	3	0	1	1	0	0	0	0	0	1	0	3	0	0	0	0	0	0	0	0	9
GH_D06G1646	PB.23229.1	0	0	0	0	0	0	0	0	0	1	1	0	0	0	0	0	0	0	0	0	2
GH_D11G0215	PB.27771.349	0	0	0	0	0	0	0	0	0	1	0	0	0	0	0	0	0	0	0	0	1
GH_D11G0215	PB.27771.348	0	0	0	0	0	0	0	0	0	1	0	0	0	0	0	0	0	0	0	0	1
GH_D11G0214	PB.27771.341	2	2	0	0	0	0	0	0	0	1	0	0	0	0	0	0	0	0	0	0	5
GH_A11G0604	PB.12967.2	0	0	0	0	0	0	0	0	0	0	1	0	0	0	0	0	0	0	0	0	1
GH_A11G0604	PB.12967.1	0	0	0	0	0	0	0	0	0	1	0	0	0	0	0	0	0	0	0	0	1
GH_D07G0840	PB.23412.1500	1	0	0	0	0	0	0	0	0	0	0	0	0	0	0	0	0	0	0	0	1
GH_D11G0214	PB.27771.345	2	2	0	0	0	0	0	0	0	1	0	0	0	0	0	0	0	0	0	0	5
GH_D11G3278	PB.28685.94	2	6	1	0	0	1	0	5	0	1	0	38	0	4	0	0	1	1	6	0	66
GH_D11G0214	PB.27771.347	2	2	0	0	0	0	0	0	0	1	0	0	0	0	0	0	0	0	0	0	5
GH_D11G0214	PB.27771.346	0	0	8	0	0	0	0	0	0	1	0	1	0	1	0	0	0	0	0	0	11
GH_D03G1733	PB.20471.5	0	0	0	0	0	0	0	0	0	1	0	0	0	0	0	0	0	0	0	0	1
GH_A08G1842	PB.10261.49	0	0	1	0	0	0	0	0	0	0	0	0	0	0	0	0	0	0	0	0	1
GH_A02G0004	PB.1619.40	156	73	1	17	0	1	35	58	66	1	0	82	21	1	19	0	0	15	11	23	580
GH_A03G1334	PB.3714.94	0	0	0	0	0	0	0	0	0	0	1	0	0	0	0	0	0	0	0	0	1
GH_A03G1334	PB.3714.95	0	0	0	0	0	0	0	0	0	0	1	0	0	0	0	0	0	0	0	0	1
GH_A05G1167	PB.5315.530	0	2	9	0	1	0	0	0	0	1	0	1	0	2	0	0	0	0	0	0	16
GH_A03G1333	PB.3714.90	0	2	0	0	0	0	0	0	0	1	0	2	2	1	0	0	0	0	0	0	8
GH_A03G1333	PB.3714.91	0	0	0	0	0	0	0	0	0	0	1	33	7	1	0	0	0	0	0	0	42
GH_A03G1334	PB.3714.92	0	0	0	0	0	0	0	0	0	0	1	0	0	0	0	0	0	0	0	0	1
GH_A09G1467	PB.11429.569	1	2	0	0	0	0	0	0	0	1	0	9	4	0	1	0	9	0	1	0	28
-	PB.12242.30	0	0	0	0	0	0	0	0	0	0	1	6	0	0	0	0	0	0	2	1	10
GH_A06G1437	PB.7483.1	0	0	0	0	0	0	0	0	1	0	1	0	0	0	0	0	0	0	2	0	4
GH_A06G1437	PB.7483.3	0	0	0	0	0	0	0	2	0	1	0	0	0	0	0	0	0	0	0	1	4
GH_A06G1437	PB.7483.2	0	0	0	0	0	0	0	0	1	0	0	0	0	0	0	0	0	0	0	1	2
GH_A05G1624	PB.5326.232	1	0	0	0	0	0	0	0	2	1	0	1	1	0	0	0	0	0	0	0	6
GH_A09G0811	PB.11246.4	0	0	0	0	0	0	0	0	0	1	0	0	0	0	0	0	0	0	0	0	1
GH_A05G1624	PB.5326.230	2	0	0	0	0	0	0	6	0	1	0	0	0	1	0	0	0	0	1	0	11
GH_A02G0004	PB.1619.44	84	37	17	18	0	0	3	48	8	1	0	10	18	0	5	0	0	21	9	28	307
GH_A02G1442	PB.2671.7	5	14	24	9	0	0	0	0	0	1	0	5	18	0	8	0	0	0	0	0	84
GH_A02G1442	PB.2671.6	7	14	8	2	1	0	0	0	0	1	0	5	2	7	2	1	0	0	0	0	50
GH_A02G1442	PB.2671.5	7	7	17	2	3	0	0	0	3	1	0	5	1	10	2	1	0	0	0	0	59
GH_A02G1442	PB.2671.4	9	4	19	2	2	0	0	1	0	1	0	20	9	4	7	0	0	0	0	0	78
GH_A02G1442	PB.2671.3	7	7	17	2	3	0	0	0	0	1	0	4	1	10	2	1	0	0	0	0	55
GH_A02G0004	PB.1619.47	131	27	83	10	0	1	3	74	25	1	0	13	13	7	9	0	0	28	13	26	464
GH_A02G1442	PB.2671.1	4	10	10	0	0	0	0	0	0	1	0	4	11	3	7	17	0	0	0	0	67
GH_A03G0942	PB.3410.1	0	0	1	0	0	0	0	0	0	0	1	0	0	1	0	0	0	0	0	0	3
GH_A03G0942	PB.3410.2	3	0	1	0	0	0	0	2	1	1	0	10	0	1	0	0	0	0	3	0	22
GH_A02G1442	PB.2671.9	18	23	5	19	0	0	0	1	0	1	1	13	0	2	8	0	0	0	0	0	91
GH_A02G1442	PB.2671.8	7	11	26	2	1	0	0	0	0	1	0	4	2	7	2	1	0	0	0	0	64
GH_A02G0608	PB.1834.19	1	8	0	3	0	0	0	5	0	1	0	9	7	0	0	0	0	0	4	0	38
GH_A02G0608	PB.1834.18	5	0	9	0	0	0	0	0	0	1	0	8	2	10	3	0	0	0	0	0	38
-	PB.9356.420	0	1	0	0	0	0	0	0	0	0	0	0	0	0	0	0	0	0	0	0	1
-	PB.8314.2	0	0	1	0	0	0	0	0	0	1	0	0	0	1	0	0	0	0	0	0	3
-	PB.8314.1	0	1	0	0	0	0	0	0	0	0	1	0	1	0	0	0	0	0	0	0	3
GH_A02G0608	PB.1834.11	1	1	0	3	0	0	0	0	0	1	0	10	9	5	1	0	0	0	1	6	38
GH_A02G0608	PB.1834.10	2	4	5	3	0	0	0	0	6	1	0	9	6	0	1	0	0	0	0	0	37
GH_A02G0608	PB.1834.13	2	4	5	3	0	0	0	0	6	1	0	9	6	0	1	0	0	0	0	0	37
GH_A02G0608	PB.1834.12	0	0	4	0	2	0	0	0	0	1	0	7	1	9	3	5	0	0	0	0	32
GH_A02G0608	PB.1834.15	3	4	1	3	0	0	0	0	0	1	0	11	5	8	0	0	0	0	0	0	36
GH_D05G0515	PB.21505.734	26	2	1	3	0	0	0	1	0	1	0	22	11	10	1	0	0	1	1	0	80
GH_A02G0608	PB.1834.17	3	1	5	3	0	0	0	5	0	1	0	2	1	5	0	0	0	0	5	0	31
GH_A02G0608	PB.1834.16	4	9	0	3	0	0	0	5	0	0	1	4	6	0	0	0	0	0	4	0	36
GH_A05G0781	PB.5231.868	0	0	0	0	0	0	0	0	0	1	0	0	0	0	0	0	0	0	0	0	1
GH_A05G0777	PB.5231.866	0	8	0	1	0	0	0	0	0	1	0	1	0	0	0	0	0	0	0	0	11
GH_A05G0781	PB.5231.867	0	0	0	0	0	0	0	0	0	1	0	0	0	0	0	0	0	0	0	0	1
GH_D10G1550	PB.27059.44	0	0	11	2	5	0	0	3	0	1	0	0	0	2	0	5	0	0	0	0	29
GH_A05G0777	PB.5231.865	0	0	6	0	0	0	0	0	0	1	0	0	0	1	0	0	0	0	0	0	8
GH_A05G0777	PB.5231.862	0	0	7	0	7	0	0	1	0	1	0	0	0	0	0	0	0	0	0	0	16
GH_A05G0777	PB.5231.863	0	6	0	1	0	0	0	0	0	1	0	0	2	0	0	0	0	0	0	0	10
GH_A05G0777	PB.5231.860	0	1	17	0	0	0	0	1	0	1	0	0	0	1	0	0	0	0	0	0	21
GH_A05G0777	PB.5231.861	0	2	11	1	0	0	0	1	0	1	0	0	0	0	0	0	0	0	0	0	16
GH_D08G1669	PB.25164.116	0	0	0	0	0	0	0	0	0	0	1	0	0	0	0	0	0	0	0	0	1
GH_A11G1279	PB.13251.1	0	0	0	0	0	0	0	0	0	1	1	0	0	0	0	0	0	0	0	0	2
GH_D01G1095	PB.17838.2	3	13	0	1	0	0	0	0	1	1	0	12	5	0	2	0	0	0	0	0	38
GH_D11G3035	PB.28650.2	0	0	0	0	0	0	0	0	0	1	0	0	0	0	0	0	0	0	0	0	1
GH_D08G1666	PB.25164.110	0	0	0	0	0	0	0	0	0	1	0	0	0	0	0	0	0	0	0	0	1
-	PB.13272.393	1	0	0	0	0	0	0	0	0	0	0	0	0	0	0	0	0	0	0	0	1
-	PB.13272.391	1	0	0	0	0	0	0	0	0	0	0	0	0	0	0	0	0	0	0	0	1
GH_A11G1508	PB.13272.397	3	0	0	0	0	0	0	0	0	0	1	0	0	0	0	0	0	0	0	0	4
GH_A11G1508	PB.13272.396	3	0	0	0	0	0	0	0	0	0	1	0	0	0	0	0	0	0	0	0	4
GH_A11G1508	PB.13272.395	2	0	0	0	0	0	0	0	0	0	1	0	0	0	0	0	0	0	0	0	3
GH_A02G1333	PB.2567.1	0	0	0	0	0	0	0	0	0	1	1	0	0	0	0	0	0	0	0	0	2
GH_A04G0432	PB.4344.21	0	0	0	0	0	0	0	0	0	0	1	0	0	0	0	0	0	0	0	0	1
GH_A04G0432	PB.4344.20	0	0	0	0	0	0	0	0	0	0	1	0	0	0	0	0	0	0	0	0	1
GH_D02G2220	PB.19432.1	0	0	0	0	0	0	0	0	0	1	1	0	0	0	0	0	0	0	0	0	2
GH_D01G1095	PB.17838.7	1	1	19	0	0	0	0	0	0	0	1	21	6	2	0	0	0	0	0	0	51
GH_D10G2347	PB.27615.3	0	0	0	0	0	0	0	0	0	0	0	0	0	0	0	0	0	0	1	0	1
GH_D10G2347	PB.27615.2	0	0	0	0	0	0	0	0	0	0	1	0	0	0	0	0	0	0	0	1	2
GH_A04G0455	PB.4344.29	0	0	0	0	0	0	0	0	0	0	0	0	0	0	0	0	0	0	1	0	1
GH_D01G1095	PB.17838.6	0	4	11	1	0	0	0	0	1	1	0	9	1	12	1	0	0	0	0	0	41
GH_A08G0019	PB.9289.6	4	0	0	0	0	0	0	0	0	1	0	5	0	0	0	0	0	0	0	0	10
GH_D10G2347	PB.27615.4	0	0	0	0	0	0	0	0	0	1	0	0	0	0	0	0	0	0	0	0	1
GH_A01G1792	PB.1357.3	1	0	2	0	0	0	0	0	0	0	0	0	0	0	0	0	0	0	0	0	3
GH_A01G1792	PB.1357.2	1	1	0	0	0	0	0	0	0	1	1	1	0	1	0	0	0	0	0	0	6
GH_D05G2625	PB.21715.146	1	0	0	0	0	0	0	1	0	0	1	0	2	0	0	0	0	0	0	0	5
GH_A01G1792	PB.1357.5	2	1	0	0	0	0	0	0	0	0	0	1	1	0	0	0	0	0	0	0	5
GH_A02G1875	PB.2866.200	0	2	26	1	1	0	0	1	0	1	0	3	2	3	1	0	0	0	1	0	42
GH_A02G1875	PB.2866.203	0	31	0	5	0	0	0	1	0	1	0	0	0	0	1	0	0	0	1	0	40
GH_D13G0950	PB.30037.2	0	0	0	0	0	0	0	0	0	1	0	1	0	0	0	0	0	0	0	0	2
GH_A07G0467	PB.7889.757	0	1	0	0	0	0	0	0	0	0	0	0	0	0	0	0	0	0	0	0	1
GH_A07G0467	PB.7889.756	0	0	0	0	0	0	0	0	0	0	1	2	1	1	0	0	0	0	0	0	5
GH_A07G0467	PB.7889.758	0	1	1	0	0	0	0	0	0	0	1	1	0	0	0	0	0	0	0	0	4
GH_A12G2026	PB.15838.1	0	0	0	0	0	0	0	0	0	1	1	0	0	0	0	0	0	0	0	0	2
GH_A02G1875	PB.2866.204	0	6	1	2	0	0	0	1	0	1	0	1	0	1	1	0	0	0	1	0	15
GH_D01G1036	PB.17808.97	0	0	0	0	0	0	0	0	0	0	1	1	0	0	0	0	0	0	0	0	2
GH_D08G0574	PB.24449.8	0	0	0	0	0	0	0	0	0	1	0	1	1	2	0	5	0	0	0	0	10
GH_D08G0185	PB.24384.259	0	0	0	0	0	0	0	0	0	0	1	0	0	0	0	0	0	0	0	0	1
GH_D08G0574	PB.24449.3	1	0	2	0	0	0	0	0	0	1	0	0	1	3	1	0	0	0	0	0	9
-	PB.14686.37	2	1	0	0	0	1	0	1	1	1	0	3	1	0	0	0	0	0	4	0	15
GH_D08G0574	PB.24449.1	1	0	0	0	0	0	0	0	0	1	0	0	1	0	1	0	0	0	0	0	4
GH_A07G1331	PB.8332.100	0	7	0	0	0	0	0	0	0	0	1	2	4	0	1	0	0	0	0	0	15
GH_A07G1331	PB.8332.101	0	2	0	0	0	0	0	0	0	0	1	13	9	0	1	0	0	0	0	0	26
GH_A07G1331	PB.8332.102	0	0	12	0	0	0	0	0	0	0	1	6	1	6	0	0	0	0	0	0	26
GH_D08G0574	PB.24449.4	6	0	0	0	0	0	0	0	0	1	0	0	2	5	0	0	0	0	0	0	14
GH_D06G1559	PB.23140.2	0	0	0	0	0	0	0	0	0	0	1	0	0	0	0	0	0	0	0	0	1
GH_D07G0972	PB.23459.17	0	0	2	0	0	0	0	0	0	0	0	0	0	0	0	0	0	0	0	0	2
GH_D06G1559	PB.23140.1	0	0	0	0	0	0	0	0	0	1	0	0	0	0	0	0	0	0	0	0	1
GH_D11G2681	PB.28484.46	0	0	0	0	0	0	0	0	0	1	0	0	0	0	0	0	0	0	0	0	1
GH_D01G1041	PB.17809.115	0	4	0	0	0	0	0	0	1	1	0	5	0	1	0	0	0	0	0	0	12
GH_D13G0970	PB.30057.29	0	0	0	1	0	0	0	1	0	1	0	0	0	0	1	0	0	0	1	0	5
GH_D07G0972	PB.23459.18	0	1	0	0	0	0	0	0	0	0	0	0	0	0	0	0	0	0	0	0	1
GH_D01G1041	PB.17809.114	0	1	5	0	0	0	0	4	0	1	0	1	0	1	0	0	0	0	1	0	14
GH_A11G2504	PB.14095.4	0	0	0	0	0	0	0	0	0	1	0	0	0	0	0	0	0	0	0	0	1
GH_A01G1075	PB.613.1	0	0	0	0	0	0	0	0	0	1	1	0	0	0	0	0	0	0	0	0	2
GH_D11G2681	PB.28484.44	2	5	0	1	0	0	0	0	0	1	0	3	0	0	0	0	0	0	0	0	12
GH_D09G0001	PB.25356.7	9	12	27	4	29	0	0	1	0	1	0	5	4	5	1	7	0	0	4	0	109
GH_D09G0001	PB.25356.6	1	1	12	2	0	0	0	0	0	1	0	17	22	28	19	43	0	0	3	0	149
GH_D09G0001	PB.25356.5	12	69	0	40	0	0	0	1	0	1	0	5	14	1	20	0	0	0	4	0	167
-	PB.23131.5	4	0	0	0	0	0	0	0	0	1	0	0	0	0	0	0	0	0	0	0	5
-	PB.14677.15	1	0	0	0	0	0	0	0	0	1	1	0	0	0	0	0	0	0	0	0	3
-	PB.14677.14	0	0	0	0	0	0	0	0	0	0	1	1	0	0	0	0	0	0	0	0	2
GH_D09G0001	PB.25356.9	2	11	12	2	0	0	0	1	0	1	0	4	4	1	3	0	0	0	2	0	43
GH_D09G0001	PB.25356.8	0	0	37	0	13	0	0	1	0	1	0	2	3	23	0	55	0	0	3	0	138
GH_D06G0066	PB.22335.164	3	1	1	1	0	0	0	0	1	1	0	34	4	3	0	0	0	0	3	1	53
-	PB.14677.13	1	0	0	0	0	0	0	0	0	0	1	1	0	0	0	0	0	0	0	0	3
GH_A05G0399	PB.5232.111	0	2	1	0	0	0	0	0	0	0	0	0	0	0	0	0	0	1	0	0	4
GH_A05G0399	PB.5232.110	0	0	1	0	1	0	0	0	0	0	0	0	0	0	0	0	3	0	0	0	5
GH_A05G0399	PB.5232.112	0	0	1	0	1	0	0	0	0	0	0	0	0	0	0	0	0	1	0	0	3
GH_A07G2050	PB.8968.16	1	7	8	1	3	0	0	0	0	1	0	26	4	39	0	5	0	0	0	0	95
GH_A03G0761	PB.3327.18	3	7	3	3	22	0	0	0	0	1	0	7	1	4	1	0	1	0	4	1	58
GH_A03G0761	PB.3327.19	3	9	20	4	2	0	0	0	0	1	0	5	0	1	1	0	1	0	4	1	52
GH_A03G0761	PB.3327.16	3	10	0	6	0	0	0	0	0	1	0	18	0	1	1	0	1	0	6	1	48
GH_A03G0761	PB.3327.17	3	10	0	6	0	0	0	0	0	1	0	5	0	1	1	0	1	0	6	1	35
GH_A03G0761	PB.3327.14	2	10	0	6	0	0	0	0	0	1	0	7	0	1	1	0	1	0	6	1	36
GH_A03G0761	PB.3327.15	2	10	0	6	0	0	0	0	0	1	0	6	0	1	1	0	1	0	5	23	56
GH_A03G0761	PB.3327.12	3	5	27	3	0	0	0	0	0	1	0	9	1	6	1	0	1	0	4	1	62
GH_A03G0761	PB.3327.13	3	10	0	6	0	0	0	0	0	1	0	6	0	1	1	0	0	29	6	1	64
GH_A03G0761	PB.3327.10	21	10	0	6	0	0	0	0	0	1	0	7	0	1	1	0	1	0	6	1	55
GH_A03G0761	PB.3327.11	3	10	0	6	0	0	0	0	0	1	0	6	0	1	1	0	1	0	6	1	36
GH_D11G3775	PB.28826.7	1	0	0	0	0	0	0	0	0	0	1	0	3	0	0	0	0	0	0	0	5
GH_D06G0066	PB.22335.160	3	3	3	1	0	0	0	0	1	1	0	15	2	1	0	0	0	0	3	1	34
GH_D12G2101	PB.29513.8	0	0	1	0	2	0	0	0	0	0	0	0	0	0	0	0	0	0	0	0	3
GH_D13G0968	PB.30057.21	0	0	3	1	7	0	0	0	0	1	0	0	0	1	0	2	0	0	0	0	15
GH_A02G1394	PB.2613.17	1	1	7	3	2	0	0	0	0	1	0	0	0	6	5	0	0	0	0	6	32
PB.16116	PB.16116.250	0	0	1	0	5	0	0	0	0	0	1	0	0	0	0	0	0	0	0	0	7
GH_A10G2379	PB.12831.99	0	0	0	0	0	0	0	0	0	0	1	0	0	0	0	0	0	0	0	0	1
GH_A13G2009	PB.17323.8	0	0	0	0	0	0	0	0	0	1	0	6	0	0	0	0	0	0	0	0	7
GH_A13G2009	PB.17323.9	0	0	0	0	0	0	0	0	0	1	0	5	0	0	0	0	0	0	0	0	6
GH_A13G2009	PB.17323.6	0	0	0	0	0	0	0	0	0	1	0	6	0	0	0	0	0	0	0	0	7
GH_A13G2009	PB.17323.7	0	0	0	0	0	0	0	0	0	1	1	6	0	0	0	0	0	0	0	0	8
GH_A13G2009	PB.17323.4	0	0	0	0	0	0	0	0	0	1	0	6	0	0	0	0	0	0	0	0	7
GH_A13G2009	PB.17323.5	0	0	0	0	0	0	0	0	0	1	0	5	0	0	0	0	0	0	0	0	6
GH_A13G2009	PB.17323.2	0	0	0	0	0	0	0	0	0	1	0	6	0	0	0	0	0	0	0	0	7
GH_D13G2177	PB.30814.1	0	0	0	0	0	0	0	0	0	1	1	0	0	0	0	0	0	0	0	0	2
GH_A10G2377	PB.12831.94	0	0	0	0	0	0	0	0	0	0	1	0	0	0	0	0	0	0	0	0	1
GH_A13G1959	PB.17272.1	0	0	0	0	0	0	0	0	0	1	1	0	0	0	0	0	0	0	0	0	2
GH_A03G1068	PB.3525.1	0	0	0	0	0	0	0	0	0	1	1	0	0	0	0	0	0	0	0	0	2
GH_A03G1068	PB.3525.2	0	0	0	0	0	0	0	0	0	1	0	0	0	0	0	0	0	0	0	0	1
GH_A13G0424	PB.16116.253	0	0	1	0	5	0	0	0	0	0	1	0	1	0	0	0	0	0	0	0	8
GH_A13G0906	PB.16498.1	0	0	0	0	0	0	0	0	0	1	1	0	0	0	0	0	0	0	0	0	2
-	PB.19851.4	1	0	0	0	0	0	0	0	0	1	0	0	0	0	0	0	0	0	0	1	3
-	PB.19851.5	2	0	0	0	0	0	0	0	0	1	0	0	0	0	0	0	0	0	0	1	4
GH_A09G1051	PB.11324.199	0	0	0	0	0	0	0	4	0	1	0	2	0	0	0	0	0	0	0	0	7
GH_A09G1051	PB.11324.198	1	0	0	0	0	0	0	4	0	1	0	2	0	0	0	0	0	0	0	0	8
-	PB.17875.1	0	0	0	0	0	0	0	0	0	1	1	0	0	0	0	0	0	0	0	0	2
GH_D01G1336	PB.17955.28	0	0	0	0	0	0	0	0	0	0	1	0	0	0	0	0	0	0	0	0	1
GH_D01G1336	PB.17955.29	0	0	0	0	0	0	0	0	0	0	1	0	0	0	0	0	0	0	0	0	1
GH_A09G1048	PB.11324.192	0	0	0	0	18	0	0	0	0	0	1	0	0	0	0	0	0	0	0	0	19
GH_A09G1048	PB.11324.191	0	0	0	0	0	0	0	0	0	0	1	0	0	0	0	0	0	0	0	0	1
GH_A09G1048	PB.11324.190	0	0	0	0	0	0	0	0	0	0	1	0	0	0	0	0	0	0	0	0	1
GH_A09G1051	PB.11324.197	3	1	0	0	0	0	0	0	3	1	0	0	1	0	0	0	0	0	0	0	9
GH_A09G1051	PB.11324.196	4	1	0	0	0	0	0	0	3	1	0	0	1	0	0	0	0	0	0	0	10
GH_A09G1051	PB.11324.195	3	0	4	0	0	0	0	0	0	1	0	2	0	0	0	0	0	0	0	0	10
GH_A09G1051	PB.11324.194	1	0	0	0	0	0	0	4	0	1	0	1	0	0	0	0	0	0	0	0	7
GH_D01G0078	PB.17553.86	0	0	14	0	12	0	0	0	0	1	0	1	0	1	3	0	0	0	0	0	32
GH_D01G0078	PB.17553.87	0	6	4	5	0	1	0	5	0	1	0	0	0	3	2	0	0	0	2	0	29
GH_D01G0078	PB.17553.84	0	0	14	0	0	0	0	0	0	1	0	0	0	0	0	0	0	0	0	0	15
GH_D01G0078	PB.17553.85	1	8	0	5	0	0	0	3	3	1	0	1	0	0	2	0	0	0	0	0	24
GH_D01G0078	PB.17553.82	1	0	14	0	18	1	0	3	0	1	0	2	0	1	0	7	0	0	2	0	50
GH_D01G0078	PB.17553.83	0	0	14	0	12	0	0	0	0	1	0	1	0	1	0	0	0	0	0	0	29
GH_D01G0078	PB.17553.80	0	6	0	0	12	0	0	0	0	1	0	2	0	1	0	13	0	0	0	0	35
GH_D01G0078	PB.17553.81	1	6	0	4	3	0	0	0	0	1	0	0	0	0	0	10	0	0	0	0	25
GH_D01G0078	PB.17553.88	0	8	0	5	0	1	0	3	0	1	0	0	0	0	2	0	0	0	4	0	24
GH_D01G0078	PB.17553.89	1	8	0	6	0	0	3	2	4	1	0	0	0	0	1	0	0	0	0	1	27
GH_D02G2406	PB.19576.4	0	0	0	0	0	0	0	1	0	1	0	0	0	0	0	0	0	0	0	0	2
GH_D02G2406	PB.19576.5	0	0	0	0	0	0	0	1	0	1	0	0	0	0	0	0	0	0	0	0	2
GH_D02G2406	PB.19576.6	0	0	0	0	0	0	0	1	0	1	0	0	0	0	0	0	0	0	0	0	2
GH_A11G0663	PB.12992.3	0	0	0	0	0	0	0	0	0	0	1	0	1	0	0	0	0	0	0	0	2
GH_A13G0122	PB.16094.120	0	1	3	0	0	0	0	0	0	0	0	0	0	0	0	0	0	0	0	0	4
GH_D02G2406	PB.19576.3	0	0	0	0	0	0	0	0	4	1	0	0	0	0	0	0	0	0	0	0	5
GH_A02G0646	PB.1870.1	0	0	0	0	0	0	0	0	0	1	1	0	0	0	0	0	0	0	0	0	2
GH_A07G0009	PB.7884.4	1	2	3	0	0	0	0	0	0	0	1	0	0	0	0	0	0	0	0	0	7
GH_A07G0009	PB.7884.5	4	1	3	0	0	0	0	0	0	1	1	0	0	0	0	0	0	0	0	0	10
GH_A07G0009	PB.7884.2	1	3	0	0	0	0	0	0	0	0	1	0	0	0	0	0	0	0	0	0	5
GH_A07G0009	PB.7884.3	1	1	3	0	0	0	0	0	0	0	1	0	0	0	0	0	0	0	0	0	6
GH_A07G0009	PB.7884.1	1	2	0	0	0	0	0	0	0	0	1	0	0	0	0	0	0	0	0	0	4
GH_A03G0779	PB.3337.9	0	1	0	3	0	0	0	0	0	1	0	1	6	0	3	0	0	0	0	0	15
GH_A06G2369	PB.7851.3	0	0	0	0	0	0	0	0	0	1	0	0	0	0	0	0	0	0	0	0	1
GH_D05G3562	PB.22189.1	0	0	0	0	0	0	0	0	0	1	1	0	0	0	0	0	0	0	0	0	2
GH_D13G2178	PB.30815.2	0	0	0	0	0	0	0	0	0	1	1	0	0	0	0	0	0	0	0	0	2
GH_D02G0132	PB.18501.293	0	0	0	0	0	0	0	0	0	1	0	0	0	0	0	0	0	0	0	0	1
GH_A03G0779	PB.3337.3	0	0	1	0	5	0	0	0	0	1	0	0	1	3	1	6	0	0	0	0	18
GH_A03G0779	PB.3337.2	0	0	0	0	0	0	0	0	0	1	0	1	0	2	0	9	0	0	0	0	13
GH_A03G0779	PB.3337.7	0	1	0	3	0	0	0	0	0	1	0	4	0	1	3	0	0	0	0	0	13
GH_A03G0779	PB.3337.6	0	0	0	0	0	0	0	0	0	1	0	1	1	3	0	7	0	0	0	0	13
GH_A03G0779	PB.3337.5	0	1	0	3	0	0	0	0	0	1	1	1	0	1	3	0	0	0	0	0	11
GH_A03G0779	PB.3337.4	0	0	0	0	6	0	0	0	0	1	0	0	2	1	1	1	0	0	0	0	12
GH_A09G1440	PB.11428.442	2	1	0	0	0	0	0	1	0	1	0	0	0	0	0	0	0	0	0	0	5
GH_A09G1440	PB.11428.443	2	0	0	0	0	0	0	1	0	1	0	1	1	0	0	0	0	0	0	0	6
GH_D02G0132	PB.18501.291	0	0	0	0	0	0	0	0	0	1	0	0	0	0	0	0	0	0	0	0	1
GH_A09G1440	PB.11428.446	2	1	0	0	0	0	0	0	5	1	0	0	0	0	0	0	0	0	0	0	9
GH_A02G0029	PB.1637.1	0	1	0	0	0	0	0	0	0	0	1	0	0	0	0	0	0	0	0	0	2
GH_A02G0029	PB.1637.2	0	0	1	0	0	0	0	0	0	1	0	0	0	0	0	0	0	0	0	0	2
GH_A09G1440	PB.11428.445	0	0	3	0	0	0	0	1	0	1	0	0	0	1	0	0	0	0	0	0	6
GH_A11G2008	PB.13655.1	0	1	0	0	0	0	0	0	0	1	0	0	0	0	0	0	0	0	0	0	2
GH_A09G1440	PB.11428.448	0	0	0	0	0	0	0	1	0	1	0	0	0	0	0	0	0	0	0	0	2
GH_A11G2008	PB.13655.3	0	1	0	0	0	0	0	0	0	1	0	0	0	0	0	0	0	0	0	0	2
GH_A09G0209	PB.10718.1	0	0	0	0	0	0	0	0	0	1	1	0	0	0	0	0	0	0	0	0	2
GH_D08G0345	PB.24384.540	0	0	4	0	0	0	0	0	0	0	1	3	1	0	1	0	0	0	0	0	10
GH_D08G0345	PB.24384.541	0	1	0	1	0	0	0	0	0	0	1	3	0	0	0	0	0	0	0	0	6
GH_A13G2492	PB.17416.1	0	0	0	0	0	0	0	0	0	1	1	1	0	0	0	0	0	0	0	0	3
GH_A13G2492	PB.17416.2	0	0	0	0	0	0	0	0	0	0	1	1	0	0	0	0	0	0	0	0	2
GH_A09G1467	PB.11429.564	2	7	7	2	0	0	0	0	0	1	0	2	0	2	1	0	0	1	0	0	25
GH_A13G2492	PB.17416.4	0	0	0	0	0	0	0	0	0	0	1	2	0	0	0	0	0	0	0	0	3
GH_A03G1395	PB.3782.11	2	13	0	0	0	0	0	0	0	1	0	8	1	4	0	0	1	0	3	0	33
GH_A04G0538	PB.4414.8	0	0	0	0	0	0	0	0	0	1	1	2	0	2	0	0	0	0	0	0	6
GH_A04G0538	PB.4414.9	0	0	0	0	0	0	0	0	0	1	0	0	0	0	0	0	0	0	0	0	1
GH_A13G0968	PB.16550.1	1	0	4	0	5	0	0	0	0	1	1	0	0	0	0	3	0	0	0	0	15
GH_D05G3275	PB.21967.17	0	0	2	0	3	0	0	0	0	1	0	2	2	0	0	1	0	0	0	0	11
GH_A13G0968	PB.16550.3	4	1	0	1	0	0	0	0	0	1	0	2	0	0	1	0	0	0	0	0	10
GH_A13G0968	PB.16550.2	1	1	0	2	0	0	0	0	0	1	0	2	0	0	0	0	0	0	0	0	7
GH_D05G3469	PB.22114.14	14	9	0	0	0	0	0	3	0	0	1	0	8	0	1	0	0	0	1	0	37
GH_D05G3469	PB.22114.15	8	1	4	1	0	0	0	0	0	1	1	4	1	4	0	0	0	0	1	0	26
GH_A04G0538	PB.4414.2	0	0	0	0	0	0	0	0	0	1	0	0	0	0	0	0	0	0	0	0	1
GH_A04G0538	PB.4414.3	0	0	0	0	0	0	0	0	0	1	0	2	1	1	0	0	0	0	0	0	5
GH_D05G3469	PB.22114.10	6	0	3	1	3	0	0	0	0	0	1	4	4	2	0	0	0	0	0	0	24
GH_A04G0538	PB.4414.5	0	0	0	0	0	0	0	0	0	1	0	0	0	0	0	0	0	0	0	0	1
GH_D05G3469	PB.22114.12	6	4	1	4	0	0	0	0	2	0	1	0	0	0	1	0	0	0	1	0	20
GH_A04G0538	PB.4414.7	0	0	0	0	0	0	0	0	0	1	0	2	2	0	0	0	0	0	0	0	5
GH_A01G1794	PB.1359.5	1	7	0	0	0	0	0	0	0	1	0	14	2	1	0	1	0	1	1	1	30
GH_A01G1794	PB.1359.4	8	7	0	0	0	0	0	0	0	1	0	9	2	1	0	1	0	1	1	1	32
GH_A01G1794	PB.1359.7	16	7	0	0	0	0	0	0	0	1	0	13	2	1	0	1	0	1	1	1	44
PB.1359	PB.1359.6	1	1	0	0	0	0	0	0	0	1	0	4	0	1	0	1	0	0	1	0	10
-	PB.27161.1	0	0	0	0	0	0	0	0	0	1	1	0	0	0	0	0	0	0	0	0	2
PB.1359	PB.1359.3	0	0	0	0	0	0	0	0	0	1	0	3	0	0	0	0	0	0	1	0	5
GH_A01G1794	PB.1359.9	1	1	0	0	0	0	0	0	0	1	0	5	0	1	0	1	0	1	1	0	12
GH_A01G1794	PB.1359.8	11	7	0	0	0	0	0	0	1	1	0	6	3	1	0	1	0	1	1	0	33
GH_A10G0781	PB.11666.13	6	7	0	0	0	0	0	0	0	1	0	5	0	0	0	0	0	0	0	0	19
GH_D13G0427	PB.29737.288	0	0	0	0	0	0	0	0	0	1	0	0	0	0	0	0	0	0	0	0	1
GH_D13G0427	PB.29737.289	0	0	0	0	0	0	0	0	0	1	0	0	0	0	0	0	0	0	0	0	1
GH_A10G0267	PB.11564.238	0	0	0	0	0	0	0	0	0	1	0	1	0	0	0	0	0	0	0	0	2
GH_A10G0267	PB.11564.239	0	0	0	0	0	0	0	0	0	1	0	0	0	0	0	0	0	0	0	0	1
GH_D09G2077	PB.26308.300	61	16	42	21	0	0	0	11	2	1	0	8	30	9	4	1	0	0	2	0	208
GH_D09G2077	PB.26308.301	40	17	70	0	29	0	0	11	2	1	0	9	0	8	0	0	0	0	2	0	189
GH_D09G2077	PB.26308.306	56	43	28	0	29	0	0	11	2	1	0	15	3	8	0	0	0	0	2	17	215
GH_D09G2077	PB.26308.307	49	11	28	6	29	0	0	10	2	1	0	8	0	9	0	0	0	0	42	77	272
GH_D09G2077	PB.26308.304	84	28	43	25	1	0	0	1	72	0	1	11	18	8	0	0	0	0	2	0	294
GH_D09G2077	PB.26308.305	42	36	16	3	2	0	0	11	1	1	0	85	3	7	0	5	0	0	43	1	256
GH_A10G0263	PB.11564.230	1	1	3	1	0	0	0	0	0	1	0	0	0	1	0	0	0	0	0	0	8
GH_A10G0263	PB.11564.231	0	1	0	0	5	0	0	0	0	1	0	0	1	0	0	0	0	0	0	0	8
GH_A09G1582	PB.11470.63	1	1	0	0	0	0	0	0	0	0	0	0	0	0	0	0	0	0	0	0	2
GH_D09G2077	PB.26308.309	33	54	1	39	0	0	0	11	2	1	0	20	12	1	17	0	0	0	2	17	210
GH_A10G0267	PB.11564.235	0	0	0	0	0	0	0	0	0	1	0	1	0	0	0	0	0	0	0	0	2
GH_A10G0266	PB.11564.236	0	0	1	0	0	0	0	0	0	0	0	0	0	0	0	0	0	0	0	0	1
GH_A10G0266	PB.11564.237	0	1	0	0	0	0	0	0	0	0	0	0	0	0	0	0	0	0	0	0	1
GH_A12G1471	PB.15571.3	0	0	0	3	0	0	0	0	0	1	0	1	0	0	0	0	0	0	1	0	6
GH_A12G1471	PB.15571.2	0	0	0	3	0	0	0	0	0	1	0	1	0	0	0	0	0	0	1	0	6
GH_A09G0574	PB.11009.9	0	0	0	0	0	0	0	0	0	1	1	0	1	0	1	0	3	0	3	0	10
GH_A09G0574	PB.11009.8	1	0	4	0	4	0	0	0	0	0	1	0	0	0	0	1	0	0	0	1	12
GH_A12G1471	PB.15571.7	0	0	0	3	0	0	0	0	0	1	0	1	0	0	0	0	0	0	1	0	6
PB.15571	PB.15571.6	0	0	0	0	0	0	0	0	0	1	0	0	0	0	0	0	0	0	0	0	1
GH_A12G1471	PB.15571.5	0	0	0	0	7	0	0	0	0	1	0	0	0	1	0	1	0	0	0	0	10
GH_A12G1471	PB.15571.4	0	0	0	0	7	0	0	0	0	1	0	6	0	1	0	1	0	0	1	0	17
GH_A09G0574	PB.11009.3	1	1	3	1	0	0	0	0	0	0	1	0	0	0	0	0	0	0	0	1	8
GH_A09G0574	PB.11009.1	0	3	0	1	0	0	0	0	0	0	1	0	1	0	0	0	0	1	0	0	7
GH_A12G1471	PB.15571.8	0	0	0	3	0	0	0	0	0	1	0	1	0	0	0	0	0	0	1	0	6
GH_A09G0574	PB.11009.6	2	1	0	1	0	0	0	0	0	0	1	0	0	3	0	0	0	0	0	1	9
GH_A09G0574	PB.11009.5	0	3	0	1	0	0	0	0	0	0	1	0	1	0	0	0	0	1	0	0	7
GH_A09G0574	PB.11009.4	0	3	4	0	0	0	0	0	0	0	1	0	1	1	0	0	0	1	0	0	11
GH_D10G2230	PB.27513.2	0	0	0	0	0	0	0	0	1	0	0	0	0	0	0	0	0	0	0	0	1
GH_D12G2789	PB.29594.242	0	0	1	0	0	0	0	0	0	0	0	0	0	0	0	0	0	0	0	0	1
GH_D11G1104	PB.27817.1	0	0	0	0	0	0	0	0	0	1	0	0	0	0	0	0	0	0	0	0	1
GH_D10G2230	PB.27513.1	0	0	0	0	0	0	0	1	0	1	1	0	0	0	0	0	0	0	0	0	3
GH_D11G1105	PB.27817.7	0	4	0	0	0	0	0	0	0	1	0	0	0	0	0	0	0	0	1	3	9
GH_D11G1105	PB.27817.6	0	0	1	0	1	0	0	0	0	1	0	0	1	4	0	0	0	0	6	1	15
GH_D11G1105	PB.27817.5	0	1	0	3	0	0	0	0	0	1	0	0	0	0	0	0	0	0	0	4	9
PB.27817	PB.27817.4	0	0	0	0	0	0	0	0	0	1	0	0	0	0	0	0	0	0	0	0	1
GH_D11G1105	PB.27817.9	0	0	6	0	1	0	0	0	0	1	0	0	0	6	0	0	0	0	0	3	17
GH_D12G2792	PB.29594.248	2	0	0	0	0	0	0	0	0	0	1	0	0	0	0	0	0	0	0	0	3
GH_D06G2063	PB.23346.129	0	0	0	0	0	0	0	0	0	0	1	0	0	0	0	0	0	0	0	0	1
-	PB.20690.47	0	0	0	0	0	0	0	0	0	1	0	0	0	0	0	0	0	0	0	0	1
GH_D08G0352	PB.24384.550	0	0	0	0	0	0	0	0	0	0	1	0	0	0	0	0	0	0	0	0	1
GH_A12G0062	PB.14792.68	0	0	35	0	0	0	0	0	0	1	0	1	2	11	0	0	0	0	0	0	50
GH_A12G0062	PB.14792.69	3	4	12	0	3	0	0	0	0	1	0	6	14	4	2	2	0	0	1	0	52
GH_A12G0062	PB.14792.66	10	2	0	0	0	0	0	0	0	1	0	4	2	25	1	1	0	0	0	0	46
GH_A12G0062	PB.14792.67	1	1	21	0	1	0	0	0	0	1	0	6	2	4	1	0	0	0	0	0	38
GH_A12G0062	PB.14792.64	12	3	21	1	1	0	0	0	0	1	0	12	1	19	0	5	0	0	1	0	77
GH_A12G0062	PB.14792.65	1	3	21	1	1	0	0	0	0	1	0	19	18	18	0	5	0	0	0	29	117
GH_D05G0736	PB.21506.1414	0	0	0	0	0	0	0	0	0	1	0	0	0	0	0	0	0	0	0	0	1
GH_A12G0062	PB.14792.63	0	14	16	1	1	0	0	0	0	1	0	23	20	15	0	0	0	0	1	0	92
GH_A12G0062	PB.14792.60	1	1	56	0	1	0	0	0	0	1	0	5	1	13	0	0	0	0	0	0	79
GH_A12G0062	PB.14792.61	1	0	13	0	35	0	0	0	0	1	0	3	0	10	0	11	0	0	1	0	75
GH_A13G2174	PB.17363.69	1	1	0	0	0	0	0	0	0	0	1	4	2	0	0	0	0	0	0	0	9
GH_A13G2174	PB.17363.68	1	1	0	0	0	0	0	0	0	0	1	0	0	0	0	0	0	0	0	0	3
GH_A09G1159	PB.11354.137	2	4	0	3	0	0	0	0	1	1	0	8	4	5	1	0	0	0	0	0	29
GH_A13G2174	PB.17363.61	1	1	0	0	0	0	0	0	0	0	1	4	0	0	0	0	0	0	0	0	7
GH_A01G1174	PB.730.1	1	0	0	0	0	0	0	0	0	0	1	0	0	0	0	0	0	0	0	0	2
GH_A01G1174	PB.730.2	1	0	0	0	0	0	0	0	0	1	0	0	0	0	0	0	0	0	0	0	2
GH_A13G2174	PB.17363.62	1	1	0	0	0	0	0	0	0	0	1	4	0	0	0	0	0	0	0	0	7
GH_A13G2174	PB.17363.65	0	0	0	0	0	0	0	0	0	0	1	0	0	0	0	0	0	0	0	0	1
GH_D04G1350	PB.21265.1	0	0	0	0	0	0	0	0	0	1	1	0	0	0	0	0	0	0	0	0	2
GH_A13G2174	PB.17363.67	1	0	0	0	0	0	0	0	0	0	1	1	1	0	0	0	0	0	0	0	4
GH_A13G2174	PB.17363.66	1	1	0	0	0	0	0	0	0	0	1	5	0	0	0	0	0	0	0	0	8
GH_A13G1586	PB.17053.1	0	0	0	0	0	0	0	0	0	0	1	1	0	0	0	0	0	0	0	0	2
GH_A13G1586	PB.17053.2	0	0	0	0	0	0	0	0	0	1	1	1	0	0	0	0	0	0	0	0	3
GH_D02G2438	PB.19594.4	1	0	0	0	0	0	0	0	0	0	1	0	0	0	3	0	0	0	0	0	5
-	PB.17772.1	0	0	0	0	0	0	0	0	0	0	1	0	0	0	0	0	0	0	0	0	1
-	PB.17772.2	0	0	0	0	0	0	0	0	0	1	0	0	0	0	0	0	0	0	0	0	1
GH_D02G2438	PB.19594.1	1	0	0	0	0	0	0	0	0	1	0	1	0	0	0	1	0	0	0	0	4
GH_D02G2438	PB.19594.2	2	0	0	0	0	0	0	0	0	1	0	1	0	0	0	1	0	0	0	0	5
GH_A12G2152	PB.15890.1	0	0	0	0	0	0	0	0	0	0	1	1	0	0	0	0	0	0	0	0	2
GH_A11G0861	PB.13126.1	1	0	0	0	0	0	0	0	0	1	1	0	0	0	0	0	0	0	0	0	3
GH_A12G2152	PB.15890.3	0	0	0	0	0	0	0	0	0	1	1	2	0	0	0	0	0	0	0	0	4
GH_A12G2152	PB.15890.2	0	0	0	0	0	0	0	0	0	0	1	1	0	0	0	0	0	0	0	0	2
GH_D10G1418	PB.26945.1	0	0	0	0	0	0	0	1	0	0	1	0	0	0	0	0	0	0	0	0	2
GH_A02G0218	PB.1701.231	0	0	0	0	0	0	0	0	0	0	1	0	0	0	0	0	0	0	0	0	1
GH_A12G2651	PB.15958.3	0	0	0	0	0	0	0	0	0	1	0	0	0	0	0	0	0	0	0	0	1
GH_A06G1260	PB.7337.5	8	10	0	17	0	1	0	6	5	1	0	1	1	1	3	0	2	0	18	0	74
GH_A09G1159	PB.11354.139	1	1	0	6	0	0	0	0	1	1	0	3	7	2	2	0	0	0	0	12	36
GH_D13G1755	PB.30493.22	1	1	0	0	0	0	0	0	0	1	0	5	1	1	0	0	0	0	0	0	10
GH_D13G1755	PB.30493.23	7	1	0	0	0	0	0	0	0	1	0	2	0	0	0	0	0	0	1	0	12
GH_D13G1755	PB.30493.20	4	1	0	0	0	0	0	0	0	1	0	2	0	2	0	0	0	0	0	0	10
GH_A06G0326	PB.6648.8	0	4	0	1	0	0	0	0	0	1	1	5	0	0	2	0	0	0	0	0	14
GH_D13G1755	PB.30493.26	5	1	0	0	0	0	0	0	0	1	0	1	0	0	0	0	0	0	1	0	9
GH_D12G2382	PB.29584.318	14	6	20	0	0	0	0	0	0	1	0	14	4	5	0	0	0	0	1	1	66
GH_D12G2382	PB.29584.319	36	6	0	0	0	0	0	0	0	1	0	10	4	16	0	0	0	0	1	1	75
GH_A09G0758	PB.11188.3	0	0	0	0	0	0	0	0	0	0	1	0	0	0	0	0	0	0	0	0	1
GH_A09G0758	PB.11188.2	0	0	0	0	0	0	0	0	0	0	1	0	0	0	0	0	0	0	0	0	1
GH_A09G0758	PB.11188.1	0	0	0	0	0	0	0	0	0	1	1	0	0	0	0	0	0	0	0	0	2
PB.29584	PB.29584.315	15	6	12	0	0	0	0	0	0	1	0	10	45	4	0	0	0	0	1	1	95
GH_A06G0326	PB.6648.7	0	2	9	1	0	0	0	0	0	0	1	1	1	0	0	0	0	0	0	0	15
GH_D12G2382	PB.29584.313	25	6	21	0	0	0	0	0	0	1	0	36	0	30	0	0	0	0	1	1	121
GH_D12G2382	PB.29584.310	15	25	8	6	0	0	0	0	0	1	0	13	5	2	0	0	0	0	1	1	77
GH_A06G0326	PB.6648.4	0	3	5	1	5	0	0	0	0	0	1	0	0	1	1	1	0	0	0	0	18
GH_D05G1044	PB.21506.1960	0	0	1	0	2	0	0	0	0	0	1	0	0	0	0	0	0	0	0	0	4
GH_A04G1257	PB.5053.12	6	2	0	3	0	0	0	0	2	0	1	1	4	0	3	0	0	0	0	0	22
GH_A04G1257	PB.5053.10	0	0	6	0	14	0	0	0	0	0	1	2	0	4	0	2	0	0	0	0	29
GH_A04G1257	PB.5053.11	3	2	6	1	3	0	0	0	0	0	1	3	2	1	1	3	0	0	0	0	26
GH_D09G0311	PB.25531.40	2	1	0	1	0	0	0	0	0	1	0	24	0	0	0	0	1	0	2	0	32
GH_A09G0554	PB.10988.1	0	1	0	0	0	0	0	0	0	0	1	0	0	0	0	0	0	0	0	0	2
GH_A09G0554	PB.10988.2	0	0	1	0	0	0	0	0	0	1	0	0	0	0	0	0	0	0	0	0	2
GH_D07G1015	PB.23459.101	24	5	18	0	6	0	0	0	0	0	1	10	3	7	0	4	0	0	0	0	78
GH_D13G0180	PB.29664.4	0	1	0	0	0	0	0	0	0	0	0	0	0	0	0	0	0	0	0	0	1
GH_A05G0971	PB.5315.85	0	0	0	0	0	0	0	0	0	0	1	0	0	0	0	0	0	0	0	0	1
GH_D13G0180	PB.29664.1	0	0	2	0	0	0	0	0	0	1	1	0	0	0	0	0	0	0	0	0	4
GH_D13G0180	PB.29664.2	0	1	0	0	0	0	0	0	0	0	0	0	0	0	0	0	0	0	0	0	1
GH_A10G2683	PB.12917.81	44	154	48	10	2	5	0	5	0	1	0	48	9	10	1	3	2	2	6	3	353
GH_D04G0976	PB.21070.32	1	10	0	7	0	0	0	3	0	1	0	10	18	2	2	0	0	0	1	10	65
GH_A10G2683	PB.12917.80	15	16	171	50	5	5	0	5	3	1	0	37	7	17	1	3	1	2	6	37	382
GH_A04G0950	PB.4773.2	0	0	0	0	0	0	0	0	0	1	0	0	0	0	0	0	0	0	0	0	1
GH_A03G0874	PB.3348.90	3	6	0	1	0	0	0	0	0	1	0	1	1	0	3	0	0	0	0	1	17
GH_D11G0890	PB.27772.1468	0	1	1	0	1	0	0	0	0	1	0	0	0	0	0	1	0	1	1	0	7
GH_D11G0890	PB.27772.1467	0	1	1	0	1	0	0	0	0	1	0	1	0	0	9	0	0	0	1	0	15
PB.20676	PB.20676.61	1	9	0	7	0	0	0	0	0	1	0	1	1	0	0	0	0	0	0	0	20
GH_A03G0846	PB.3348.99	1	6	26	1	3	0	0	22	0	1	0	1	1	3	0	0	0	0	3	0	68
GH_D11G0103	PB.27772.245	0	0	0	0	0	0	0	0	0	1	0	0	0	0	0	0	0	0	0	0	1
GH_A01G1558	PB.1131.2	0	0	0	0	0	0	0	0	0	1	1	0	0	0	0	0	0	0	0	0	2
GH_A11G1400	PB.13271.162	5	9	32	1	1	0	0	0	1	1	0	11	0	3	0	1	0	1	1	0	67
GH_A11G1400	PB.13271.161	6	9	2	1	0	0	0	0	1	1	0	13	29	1	1	0	1	1	2	0	68
GH_A06G1822	PB.7748.99	0	4	9	4	0	0	0	0	0	1	0	4	4	0	1	0	0	0	1	0	28
GH_A06G1822	PB.7748.98	0	0	2	0	0	0	0	0	0	1	0	0	0	0	0	0	0	0	1	0	4
GH_A01G1762	PB.1318.29	0	0	0	0	0	0	0	0	0	0	1	26	2	14	0	1	0	0	0	0	44
GH_A01G1762	PB.1318.28	0	0	0	0	0	0	0	0	0	0	1	24	4	11	0	0	0	0	0	0	40
GH_A01G1762	PB.1318.27	0	0	0	0	0	0	0	0	0	0	1	27	8	5	0	0	0	0	0	0	41
GH_A06G1822	PB.7748.94	0	4	9	4	0	0	0	0	0	1	0	4	4	0	1	0	0	0	1	0	28
PB.1318	PB.1318.25	0	0	0	0	0	0	0	0	0	0	1	27	8	7	0	0	0	0	0	0	43
GH_A01G1762	PB.1318.24	1	0	0	0	0	0	0	0	0	0	1	23	0	6	0	0	0	0	1	0	32
GH_A01G1762	PB.1318.23	0	0	0	0	0	0	0	0	0	1	0	5	5	9	0	0	0	0	2	0	22
GH_A01G1762	PB.1318.22	1	0	0	0	0	0	0	0	0	0	1	24	0	0	0	0	0	0	2	0	28
PB.1318	PB.1318.21	0	0	0	0	0	0	0	0	0	0	1	27	11	5	0	0	0	0	0	0	44
GH_A01G1762	PB.1318.20	1	0	0	0	0	0	0	0	0	0	1	24	8	3	0	0	0	0	0	0	37
GH_A01G0683	PB.417.8	1	0	0	0	0	0	0	0	0	1	0	0	0	0	0	0	0	0	0	0	2
GH_A01G0683	PB.417.9	1	0	0	0	0	0	0	0	0	1	0	0	0	0	0	0	0	0	0	0	2
GH_A01G0681	PB.417.2	0	0	0	0	0	0	0	0	0	0	1	0	0	0	0	0	0	0	0	0	1
GH_A01G0683	PB.417.3	0	0	0	0	0	0	0	0	0	1	0	0	0	0	0	0	0	0	0	0	1
GH_D04G0018	PB.20651.4	0	0	0	0	0	0	0	2	0	1	0	0	0	0	0	0	0	0	0	0	3
GH_A01G0683	PB.417.6	0	0	0	0	0	0	0	0	0	1	0	0	0	0	0	0	0	0	0	0	1
GH_A05G2418	PB.5368.359	0	0	0	2	0	0	0	0	0	1	0	14	5	7	1	3	0	0	0	23	56
GH_A12G0464	PB.14842.319	0	0	0	4	0	0	0	0	0	1	0	0	0	1	0	0	0	2	0	7	15
GH_A05G2418	PB.5368.358	0	3	0	0	0	0	0	0	0	1	0	12	20	1	2	2	0	0	1	0	42
GH_D07G0494	PB.23413.898	0	0	0	0	0	0	0	0	0	0	1	0	0	0	0	0	0	0	0	0	1
GH_A11G1694	PB.13427.1	0	0	0	0	0	0	0	0	0	1	1	0	0	0	0	0	0	0	0	0	2
GH_D07G0494	PB.23413.897	0	0	0	0	0	0	0	0	0	0	1	0	0	0	0	0	0	0	0	0	1
GH_D07G0490	PB.23413.894	0	0	1	0	0	0	0	0	0	0	1	0	0	0	0	0	0	0	0	0	2
GH_A11G1694	PB.13427.2	0	0	0	0	0	0	0	0	0	1	0	0	0	0	0	0	0	0	0	0	1
GH_D07G0490	PB.23413.893	0	1	0	0	0	0	0	0	0	0	1	0	0	0	0	0	0	0	0	0	2
GH_A10G2683	PB.12917.112	6	15	82	3	48	5	0	5	0	1	0	21	3	8	1	4	1	2	5	0	210
GH_A10G2683	PB.12917.113	35	110	10	59	0	5	0	6	27	1	0	42	13	5	1	3	2	2	6	16	343
GH_A04G1157	PB.4954.3	0	0	0	0	0	0	0	0	0	0	1	0	0	0	0	0	0	0	0	0	1
GH_A10G2683	PB.12917.111	31	110	152	59	0	5	0	6	27	1	0	41	12	4	1	5	2	2	6	16	480
GH_A09G0560	PB.10995.10	0	0	0	0	0	0	0	0	0	1	0	0	0	0	0	0	0	0	0	0	1
GH_A10G2683	PB.12917.117	7	105	52	10	43	5	0	5	0	1	0	183	62	5	2	4	2	2	5	3	496
GH_A10G2683	PB.12917.114	11	111	10	59	0	5	0	5	1	1	0	80	12	5	1	3	2	2	7	42	357
GH_A10G2683	PB.12917.115	13	153	10	9	0	5	0	5	0	1	0	46	10	5	2	3	4	2	47	3	318
GH_D11G3089	PB.28661.57	0	0	0	2	0	0	0	0	0	1	0	0	0	0	0	0	0	0	0	0	3
GH_D11G3089	PB.28661.56	0	0	0	0	2	0	0	0	0	1	0	0	0	0	0	0	0	0	0	0	3
GH_A10G2683	PB.12917.118	22	64	40	3	5	6	0	15	0	1	0	40	4	8	1	3	2	2	37	0	253
GH_A10G2683	PB.12917.119	12	63	40	3	5	5	0	5	0	1	0	72	5	8	1	3	3	2	47	0	275
GH_D11G3080	PB.28661.50	0	0	0	0	0	0	0	0	0	0	1	0	1	0	0	0	0	0	0	0	2
GH_D06G0989	PB.22779.17	0	0	0	0	0	2	0	2	0	1	0	0	4	0	0	0	0	0	1	0	10
GH_D06G0989	PB.22779.16	1	0	0	4	0	0	0	2	4	1	0	1	0	0	0	0	0	0	0	0	13
GH_A04G1011	PB.4837.3	0	0	0	0	0	0	0	0	0	1	0	0	0	0	0	0	0	0	0	0	1
GH_A04G1011	PB.4837.2	0	0	0	0	0	0	0	0	0	1	1	0	0	0	0	0	0	0	0	0	2
GH_D06G0989	PB.22779.12	0	0	3	0	4	0	0	0	0	1	0	0	0	1	0	1	0	0	0	0	10
GH_D06G1334	PB.23020.153	21	20	4	2	1	0	2	0	6	1	0	91	29	7	1	2	2	2	3	1	195
GH_D06G0989	PB.22779.10	0	0	0	4	0	0	4	0	1	1	0	1	0	0	0	0	0	0	0	2	13
GH_A01G0091	PB.61.2	0	0	0	0	0	0	0	0	0	1	1	0	0	0	0	0	0	0	0	0	2
GH_A01G0091	PB.61.3	0	0	0	0	0	0	0	0	0	1	0	0	0	0	0	0	0	0	0	0	1
GH_D06G1334	PB.23020.159	66	6	242	1	2	0	2	0	6	1	0	19	2	22	0	4	1	2	3	0	379
GH_D06G1334	PB.23020.158	19	46	4	3	1	0	1	0	6	1	0	92	3	7	0	2	2	3	3	1	194
GH_D06G0989	PB.22779.18	1	0	0	0	0	0	0	0	4	1	0	0	0	0	4	0	0	0	2	0	12
GH_A05G2418	PB.5368.350	0	8	0	0	2	0	0	0	0	1	0	10	15	1	2	0	0	0	1	0	40
GH_A11G0137	PB.12947.105	0	0	0	0	0	0	0	0	0	1	0	0	0	0	0	0	0	0	0	0	1
GH_A08G1510	PB.10103.28	6	14	3	5	1	0	0	4	3	1	0	8	7	0	2	1	41	1	2	0	99
GH_A05G0727	PB.5231.698	0	0	0	0	0	0	0	0	2	1	0	0	0	0	0	0	19	0	0	0	22
GH_A10G0576	PB.11565.1017	5	7	1	0	0	0	0	0	0	1	0	6	1	2	1	0	0	0	1	1	26
GH_A08G1510	PB.10103.24	4	16	3	5	1	0	0	2	3	1	0	9	10	6	2	1	0	4	7	0	74
GH_A08G1510	PB.10103.25	7	14	3	5	1	0	0	5	3	1	0	7	7	0	2	1	42	1	1	2	102
GH_A08G1510	PB.10103.22	6	9	40	2	1	0	0	1	0	1	0	11	5	9	1	2	0	1	1	0	90
GH_A08G1510	PB.10103.23	2	2	3	0	1	0	0	0	0	1	0	7	9	0	4	0	0	1	1	0	31
GH_A05G2910	PB.5500.190	0	0	0	0	0	0	0	0	0	1	0	0	0	0	0	0	0	0	0	0	1
GH_A04G0696	PB.4550.1	1	2	0	0	0	0	0	1	0	0	1	1	0	0	0	0	0	0	0	0	6
GH_D07G2462	PB.24300.8	1	0	4	1	0	0	0	1	0	0	1	2	0	2	0	0	0	0	0	0	12
GH_A04G0696	PB.4550.3	0	0	4	0	0	0	0	0	0	0	1	5	0	1	0	1	0	0	0	0	12
GH_D03G1028	PB.20249.1	0	0	0	0	0	0	0	0	0	1	1	0	0	0	0	0	0	0	0	0	2
GH_A04G0696	PB.4550.5	1	1	0	0	0	0	0	1	0	0	1	2	0	0	0	0	0	0	0	0	6
GH_A04G0696	PB.4550.4	2	0	0	0	0	0	0	0	2	0	1	2	0	0	1	0	0	0	0	0	8
GH_A04G0696	PB.4550.9	0	0	0	0	0	0	0	0	0	0	1	0	1	0	0	0	0	0	0	0	2
GH_A04G0696	PB.4550.8	0	1	0	0	0	0	0	0	0	1	1	0	0	0	0	0	0	0	0	0	3
GH_D07G2462	PB.24300.3	0	0	0	0	6	0	0	1	0	0	1	0	0	1	0	0	0	0	0	0	9
GH_A10G0576	PB.11565.1014	32	7	1	0	0	0	0	0	0	1	0	11	1	2	1	0	0	0	1	1	58
GH_D07G2462	PB.24300.5	1	2	0	1	0	0	0	0	5	0	0	0	0	0	0	0	0	0	0	0	9
GH_D07G2462	PB.24300.4	0	0	2	1	0	0	0	1	0	0	0	1	1	2	0	0	0	0	0	0	8
PB.24300	PB.24300.7	0	0	0	0	0	0	0	1	0	0	1	1	2	0	0	0	0	0	0	0	5
GH_D02G1256	PB.18940.1	0	1	1	0	0	0	0	0	0	0	0	0	0	0	0	0	0	0	0	0	2
GH_D02G1256	PB.18940.2	0	1	0	1	0	0	0	0	0	0	0	0	0	0	0	0	0	0	0	0	2
GH_D02G1256	PB.18940.3	0	0	1	0	1	0	0	0	0	0	0	0	0	0	0	0	0	0	0	0	2
-	PB.871.2	0	0	0	0	0	0	0	0	0	0	1	0	0	0	0	0	0	0	0	1	2
GH_A07G0567	PB.7889.848	1	0	0	0	0	0	0	0	0	1	0	12	1	0	0	0	0	0	0	0	15
GH_D05G2306	PB.21660.529	0	3	3	0	0	0	0	0	0	1	0	21	2	10	0	4	1	0	4	0	49
GH_D07G0907	PB.23413.1528	0	0	0	0	0	0	0	0	0	0	1	0	0	0	0	0	0	0	0	0	1
GH_D07G0907	PB.23413.1529	0	7	0	0	0	0	0	0	0	1	0	0	0	0	0	0	0	0	0	0	8
GH_D05G2306	PB.21660.524	0	4	3	0	0	0	0	0	0	1	0	11	19	5	0	2	2	0	4	0	51
GH_D05G2306	PB.21660.525	1	25	5	3	0	1	0	1	0	1	0	8	2	7	0	2	1	0	3	0	60
GH_D05G2306	PB.21660.527	0	3	29	0	0	1	0	1	0	1	0	5	0	8	0	4	1	0	3	0	56
GH_D05G2306	PB.21660.520	0	4	7	0	0	0	20	0	0	1	0	4	3	5	0	3	0	3	3	3	56
GH_D05G2306	PB.21660.522	1	1	29	0	1	1	0	1	0	1	0	5	0	7	0	4	1	0	3	0	55
GH_D05G2306	PB.21660.523	0	3	3	0	0	0	0	0	0	1	0	20	1	12	0	4	0	0	5	0	49
GH_A01G0138	PB.83.2	0	0	0	0	0	0	0	0	0	1	0	0	0	0	0	0	0	0	1	0	2
GH_A09G2142	PB.11470.1145	46	52	0	3	0	0	0	17	0	1	0	70	14	125	6	0	0	0	3	5	342
GH_A01G0138	PB.83.1	0	0	0	0	0	0	0	0	0	0	1	0	0	0	0	0	0	0	0	1	2
GH_D04G1234	PB.21245.64	0	0	0	0	0	0	0	0	0	0	1	0	0	0	0	0	0	0	0	0	1
GH_A05G0727	PB.5231.695	2	3	7	1	0	0	0	0	0	1	0	3	0	0	0	0	0	1	1	0	19
GH_A05G0727	PB.5231.694	2	15	0	1	0	0	0	0	2	1	0	3	1	0	0	0	0	1	1	0	27
GH_A11G1916	PB.13572.10	4	2	16	0	0	0	0	0	0	1	0	0	0	0	0	0	0	0	0	0	23
GH_A11G1916	PB.13572.11	8	6	0	1	0	0	0	0	0	1	0	0	0	0	0	0	0	0	0	0	16
GH_A11G1916	PB.13572.13	9	3	6	1	0	0	0	0	0	1	0	0	0	0	0	0	0	0	0	0	20
GH_A11G1916	PB.13572.14	0	0	12	0	10	0	0	0	0	1	0	0	0	3	0	0	0	0	0	0	26
GH_A11G1916	PB.13572.15	7	3	0	1	0	0	0	0	0	1	0	1	0	0	0	0	0	0	0	0	13
GH_A11G1916	PB.13572.16	14	2	0	1	0	0	0	0	0	1	0	1	1	0	0	0	0	0	0	0	20
GH_A11G1916	PB.13572.17	8	3	0	1	0	0	0	0	0	1	0	0	0	0	0	0	0	0	0	0	13
GH_A11G1916	PB.13572.18	3	1	0	0	0	0	0	0	0	1	0	0	0	0	0	0	0	0	0	0	5
GH_A11G1916	PB.13572.19	0	0	0	0	0	0	0	0	0	1	0	0	0	0	0	0	0	0	0	0	1
GH_D05G3646	PB.22207.63	0	0	0	0	0	0	0	0	0	1	0	0	0	0	0	0	0	0	0	2	3
GH_D05G3647	PB.22207.64	1	0	0	0	0	0	0	0	0	1	0	1	1	15	0	0	0	1	1	1	22
GH_D05G3644	PB.22207.66	0	0	0	0	0	0	0	0	0	1	0	0	0	0	0	0	0	0	0	1	2
GH_D05G3645	PB.22207.67	2	0	0	0	0	0	1	0	0	1	0	2	3	0	0	0	0	0	3	1	13
GH_A10G1804	PB.12521.5	2	0	0	0	0	0	0	0	0	1	0	1	0	0	0	0	0	0	0	0	4
-	PB.16636.3	0	0	0	0	0	0	0	0	1	0	0	0	0	0	0	0	0	0	0	0	1
GH_A10G1804	PB.12521.7	1	0	0	0	0	0	0	0	0	1	0	2	0	0	0	0	0	0	0	0	4
GH_A01G1048	PB.590.3	2	0	0	0	0	0	0	0	0	0	0	0	0	0	0	0	0	0	0	0	2
GH_D04G1234	PB.21245.63	0	0	0	0	0	0	0	0	0	0	1	0	0	0	0	0	0	0	0	0	1
GH_A10G1804	PB.12521.2	1	0	0	0	0	0	0	0	0	0	1	1	0	0	0	0	0	0	0	0	3
GH_D09G2591	PB.26446.2	0	0	0	0	0	0	0	0	0	1	1	0	0	0	0	0	0	0	0	0	2
GH_D09G0814	PB.25922.184	5	6	1	3	0	0	0	0	0	1	0	3	1	0	0	0	0	1	3	0	24
GH_A02G0983	PB.2230.10	0	2	0	2	0	0	0	0	0	1	0	7	0	0	0	0	0	0	0	0	12
GH_A02G0983	PB.2230.11	0	0	2	1	0	0	0	0	0	1	0	2	0	3	1	0	0	0	0	0	10
GH_A01G1048	PB.590.5	0	0	0	0	0	0	0	0	0	1	0	0	0	0	0	0	0	0	0	0	1
GH_D05G1774	PB.21535.237	3	0	0	1	0	0	0	0	0	0	0	0	1	0	0	0	0	0	0	0	5
GH_D09G2591	PB.26446.1	0	0	0	0	0	0	0	0	0	1	0	0	0	0	0	0	0	0	0	0	1
GH_A13G1705	PB.17157.1	0	0	0	0	0	0	0	0	0	1	1	0	0	0	0	0	0	0	0	0	2
GH_A01G0771	PB.455.84	0	0	0	0	0	0	0	0	0	0	1	0	0	0	0	0	0	0	0	0	1
PB.455	PB.455.86	0	0	0	0	0	0	0	0	0	0	1	0	0	0	0	0	0	0	0	0	1
GH_A01G0768	PB.455.81	0	0	0	0	0	0	0	0	0	0	1	1	0	0	0	0	0	0	0	0	2
GH_A01G0768	PB.455.80	0	0	0	0	0	0	0	0	0	1	0	0	0	0	0	0	0	0	0	0	1
GH_A01G0768	PB.455.83	0	0	0	0	0	0	0	0	0	1	0	0	0	0	0	0	0	0	0	0	1
GH_A01G0768	PB.455.82	0	0	0	0	0	0	0	0	0	1	0	0	0	0	0	0	0	0	0	0	1
GH_A02G0988	PB.2236.16	0	0	2	0	0	0	0	0	0	1	0	0	0	2	0	1	0	0	0	0	6
-	PB.18038.1	1	1	0	1	0	0	0	0	0	1	1	0	0	0	0	0	0	0	0	0	5
GH_A11G0100	PB.12948.78	1	13	25	7	11	0	0	0	1	0	0	9	4	1	1	0	0	0	0	0	73
GH_A02G0988	PB.2236.15	0	4	0	2	0	0	0	0	0	1	0	3	0	1	1	0	0	0	0	0	12
-	PB.18038.4	0	1	2	0	0	0	0	0	0	0	0	0	0	0	0	0	0	0	0	0	3
-	PB.18038.5	1	1	0	1	0	0	0	0	0	0	0	0	0	0	0	0	0	0	0	0	3
GH_A02G0988	PB.2236.10	0	1	0	3	0	0	0	0	0	1	0	1	2	0	3	0	0	0	0	0	11
GH_A02G0988	PB.2236.11	0	1	3	2	0	0	0	0	0	1	0	0	3	1	0	0	0	0	0	0	11
-	PB.25807.6	0	3	0	0	0	0	0	0	1	1	0	0	0	0	1	0	0	0	0	0	6
GH_A11G0094	PB.12948.73	0	0	0	0	0	0	0	0	0	0	1	0	0	0	0	0	0	0	0	0	1
-	PB.25807.4	1	0	1	0	0	0	0	0	0	1	0	0	1	1	0	0	0	0	0	0	5
GH_A11G0094	PB.12948.71	0	0	0	0	0	0	0	0	0	0	1	0	0	0	0	0	0	0	0	0	1
GH_D11G3783	PB.28832.5	0	0	15	0	0	0	0	0	0	0	1	0	0	0	0	0	0	0	0	0	16
GH_A11G0100	PB.12948.77	0	7	21	2	32	0	0	0	1	1	0	4	2	3	1	0	0	0	0	0	74
GH_D11G3783	PB.28832.7	3	3	0	0	0	0	0	0	0	1	0	0	0	0	0	0	0	0	0	0	7
-	PB.25807.1	0	0	1	0	0	0	0	0	0	1	0	0	0	4	0	2	0	0	0	0	8
GH_A01G2099	PB.1440.240	13	47	122	5	0	0	0	5	4	1	0	77	12	158	7	7	2	0	10	6	476
GH_A01G2099	PB.1440.241	12	75	0	19	0	1	1	2	4	1	0	60	58	15	12	1	2	0	13	5	281
GH_A01G2099	PB.1440.242	5	1	0	0	0	0	0	1	2	1	0	7	0	2	0	0	1	0	5	1	26
GH_A01G2099	PB.1440.243	17	59	266	15	0	1	1	6	7	1	0	45	34	26	7	3	3	1	16	4	512
GH_A01G2099	PB.1440.244	18	44	6	15	0	0	1	6	3	1	0	178	89	11	19	2	3	1	14	9	420
GH_A05G1004	PB.5315.136	3	0	0	0	0	0	0	0	0	0	1	0	0	1	0	0	0	0	0	0	5
GH_A01G2099	PB.1440.246	1	59	2	0	0	0	1	0	0	1	0	1033	35	186	20	0	2	0	12	2	1354
GH_A01G2099	PB.1440.247	5	14	119	0	1	0	0	1	2	1	0	57	14	154	2	6	2	0	9	2	389
GH_A01G2099	PB.1440.248	20	86	5	28	0	0	1	6	5	1	0	179	47	12	6	2	3	1	13	7	422
GH_A01G2099	PB.1440.249	10	24	148	6	123	0	0	2	2	1	0	36	26	38	2	21	2	0	12	6	459
GH_A05G1004	PB.5315.139	7	0	0	0	0	0	0	0	0	0	1	0	0	0	0	0	0	0	0	0	8
GH_A05G1004	PB.5315.138	0	0	0	0	0	0	0	0	0	0	1	0	0	0	0	0	0	0	0	0	1
GH_A13G1843	PB.17265.33	0	7	6	1	3	0	0	0	0	1	0	2	0	3	0	0	0	0	0	0	23
GH_A13G1843	PB.17265.32	0	0	8	0	2	0	0	0	0	1	0	1	1	1	1	0	0	0	0	0	15
GH_A13G1843	PB.17265.31	0	0	0	0	0	0	0	0	0	1	0	0	0	0	0	0	0	0	0	0	1
GH_A13G1843	PB.17265.30	0	6	3	3	2	0	0	0	0	1	0	1	0	2	0	1	0	0	0	0	19
GH_D09G0311	PB.25531.42	31	1	0	0	0	0	0	0	0	1	0	64	0	0	1	0	1	0	2	0	101
GH_A04G0249	PB.4319.34	0	1	2	0	1	0	0	0	0	0	1	0	0	0	0	0	0	0	0	0	5
GH_D02G0662	PB.18545.1	0	0	0	0	0	0	0	0	0	1	1	0	0	0	0	0	0	0	0	0	2
GH_D07G0944	PB.23446.4	0	0	0	0	0	0	0	0	0	0	0	0	0	0	0	0	2	0	0	0	2
-	PB.26088.2	0	0	0	0	0	0	0	0	0	1	1	0	0	0	0	0	0	0	0	0	2
GH_D07G0944	PB.23446.6	0	0	0	0	0	0	0	0	0	0	1	0	0	0	0	0	0	0	0	0	1
GH_D07G0944	PB.23446.3	0	0	0	0	0	0	0	0	0	1	0	2	0	0	0	0	0	1	0	0	4
GH_D07G0944	PB.23446.2	0	0	0	0	0	0	0	0	0	1	0	2	0	0	0	0	0	0	0	0	3
GH_D03G1630	PB.20452.148	0	1	0	0	0	0	0	0	0	0	1	0	0	0	0	0	0	0	0	0	2
GH_D11G2783	PB.28506.1	0	0	0	0	0	0	0	0	0	1	1	0	0	0	0	0	0	0	0	0	2
-	PB.9335.1	0	0	0	0	0	0	0	0	0	1	1	0	0	0	0	0	0	0	0	0	2
GH_A09G2190	PB.11487.1	0	0	0	0	0	0	0	0	0	1	1	0	0	0	0	0	0	0	0	0	2
GH_D03G1627	PB.20452.141	3	0	0	0	0	0	0	0	0	0	1	0	0	0	0	0	0	0	0	0	4
GH_D03G1629	PB.20452.143	1	1	0	0	0	0	0	0	0	0	1	0	0	0	0	0	0	0	0	0	3
GH_D03G1629	PB.20452.144	3	1	0	0	0	0	0	0	0	0	1	0	0	0	0	0	0	0	0	0	5
GH_D03G1629	PB.20452.145	1	0	3	0	0	0	0	0	0	0	1	0	0	0	0	0	0	0	0	0	5
-	PB.19142.3	0	0	0	0	0	0	0	0	0	1	0	0	0	0	0	0	0	0	0	0	1
GH_D03G1630	PB.20452.147	0	1	0	0	0	0	0	0	0	0	1	0	0	0	0	0	0	0	0	0	2
GH_D03G0444	PB.19835.39	1	0	0	0	0	0	0	0	0	1	0	0	0	0	0	0	0	0	0	0	2
GH_A05G1781	PB.5325.494	3	21	25	12	0	0	0	1	0	1	0	6	16	2	0	0	0	0	0	0	87
GH_D06G1750	PB.23272.1	0	0	0	0	0	0	0	0	0	1	1	0	0	0	0	0	0	0	0	0	2
GH_A02G1400	PB.2618.1	0	0	0	0	0	0	0	0	0	1	1	0	0	0	0	0	0	0	0	0	2
GH_D04G0246	PB.20713.11	0	0	0	0	0	0	0	0	0	1	0	0	0	0	0	0	0	0	0	0	1
GH_D04G0246	PB.20713.10	0	0	0	0	0	0	0	0	0	1	0	4	1	3	0	0	0	0	0	0	9
GH_D04G0246	PB.20713.13	0	0	0	0	0	0	0	0	0	1	0	0	2	0	0	0	0	0	0	0	3
PB.20713	PB.20713.12	0	0	0	0	0	0	0	0	0	1	0	0	0	0	0	0	0	0	0	0	1
GH_D12G0015	PB.28847.24	0	2	5	0	0	0	0	0	0	1	0	1	0	1	0	0	0	0	0	0	10
-	PB.2326.2	0	0	0	0	0	0	0	0	0	0	1	0	0	0	0	0	0	0	0	0	1
-	PB.2326.3	0	0	0	0	0	0	0	0	0	0	1	0	0	0	0	0	0	0	0	0	1
-	PB.2326.1	0	0	0	0	0	0	0	0	0	1	1	0	0	0	0	0	0	0	0	0	2
GH_A12G0721	PB.15053.6	20	6	0	1	0	0	0	0	0	1	0	8	1	0	0	0	0	1	0	0	38
GH_D12G0015	PB.28847.26	0	5	0	2	0	0	0	0	0	1	0	0	0	0	0	0	0	0	0	1	9
GH_A12G0721	PB.15053.7	2	4	0	1	0	0	0	0	0	1	0	23	0	17	0	0	0	1	0	0	49
GH_D03G0045	PB.19673.59	0	1	0	0	0	0	0	0	0	0	0	0	0	0	0	0	0	0	0	0	1
GH_D05G1103	PB.21506.2119	10	7	5	13	0	0	0	0	1	1	0	0	1	0	1	0	0	0	0	0	39
GH_D05G1103	PB.21506.2118	6	6	7	12	0	0	0	0	1	1	0	7	0	1	3	0	0	0	0	0	44
GH_D05G0789	PB.21505.1499	14	8	21	0	0	0	0	0	0	1	0	1	2	0	0	0	1	0	0	0	48
GH_A08G1881	PB.10261.110	1	0	0	0	0	0	0	0	0	0	1	0	0	0	0	0	0	0	0	0	2
GH_A08G1883	PB.10261.111	0	0	0	0	0	0	0	0	0	1	0	1	0	0	0	0	0	0	0	0	2
GH_A08G1882	PB.10261.112	0	0	0	0	0	0	0	0	0	1	0	1	0	0	0	0	0	0	0	0	2
GH_A08G1882	PB.10261.113	0	0	0	0	0	0	0	0	0	1	0	1	0	0	0	0	0	0	0	0	2
GH_A08G1882	PB.10261.114	0	0	0	0	0	0	0	0	0	1	0	3	0	0	0	0	0	0	0	0	4
GH_D03G0040	PB.19673.55	0	1	0	2	0	0	0	0	0	0	0	4	0	0	0	0	0	0	0	0	7
GH_D05G1103	PB.21506.2113	5	5	0	17	0	0	0	0	1	1	0	2	1	0	2	0	0	0	0	0	34
GH_D12G0015	PB.28847.21	0	5	0	2	6	0	0	0	0	1	0	1	0	0	0	0	0	1	0	0	16
GH_D10G1836	PB.27291.44	13	6	0	0	0	0	0	0	3	1	0	5	0	0	0	0	0	0	1	0	29
GH_A07G0837	PB.8013.1	0	0	0	0	0	0	0	0	0	1	1	0	0	0	0	0	0	0	0	0	2
GH_A05G3703	PB.6040.96	2	6	0	1	0	0	0	0	1	0	1	10	0	0	0	0	0	0	1	0	22
GH_D10G1836	PB.27291.40	2	1	36	0	0	0	0	0	0	1	0	4	0	2	0	0	0	0	0	0	46
GH_D10G1836	PB.27291.41	13	6	0	0	0	0	0	0	3	1	0	8	0	0	0	0	0	0	0	0	31
GH_D10G1836	PB.27291.42	28	6	0	0	0	0	0	0	1	1	0	23	0	0	0	0	0	0	0	2	61
GH_D05G0535	PB.21506.1006	0	2	0	0	0	0	0	0	0	0	1	0	0	0	0	0	0	0	0	0	3
GH_A12G1028	PB.15316.1	1	1	0	0	0	0	0	0	0	1	1	1	0	0	0	0	0	0	0	0	5
GH_A12G1028	PB.15316.2	0	0	3	0	0	0	0	0	0	0	0	0	0	0	0	0	0	0	0	0	3
GH_A12G1028	PB.15316.3	1	1	0	0	0	0	0	0	0	0	0	1	0	0	0	0	0	0	0	0	3
GH_A12G1028	PB.15316.4	0	1	0	0	0	0	0	0	0	0	0	2	0	0	0	0	0	0	0	0	3
GH_D04G0012	PB.20644.1	0	0	0	0	0	0	0	0	0	1	1	0	0	0	0	0	0	1	0	0	3
GH_D04G0012	PB.20644.2	0	0	0	0	0	0	0	0	0	1	0	0	0	0	0	0	1	0	0	0	2
GH_A03G1202	PB.3628.7	0	1	0	3	0	0	0	0	0	1	1	0	0	0	0	0	0	0	0	0	6
GH_D11G2132	PB.28081.1	1	2	1	6	0	0	0	0	0	0	1	2	1	0	1	0	14	0	0	0	29
GH_A05G2007	PB.5325.1017	2	0	0	0	0	0	0	0	0	1	0	2	0	0	1	0	0	0	0	0	6
GH_A06G1980	PB.7791.2	0	0	1	0	0	0	0	0	0	1	0	0	0	0	0	0	0	0	0	0	2
GH_A04G0945	PB.4768.8	0	0	0	0	0	0	0	0	3	1	0	5	0	2	0	0	0	0	0	0	11
GH_D05G0789	PB.21505.1490	3	16	2	0	0	0	0	1	0	1	0	6	4	1	0	0	1	0	0	0	35
GH_A04G0945	PB.4768.9	1	0	2	0	0	0	0	0	0	1	0	0	0	0	0	0	0	0	0	0	4
GH_D05G1316	PB.21505.2375	3	3	0	2	0	0	0	0	0	1	0	1	1	0	0	0	0	0	0	0	11
GH_D05G1316	PB.21505.2376	2	2	2	2	0	0	0	0	0	1	0	5	1	0	0	0	0	0	0	0	15
GH_D05G1316	PB.21505.2377	0	0	0	0	0	0	0	0	0	1	0	0	0	0	0	0	0	0	0	0	1
GH_D05G1316	PB.21505.2378	1	0	4	1	3	0	0	0	0	1	0	1	0	3	0	0	0	0	0	0	14
GH_D05G1316	PB.21505.2379	1	2	3	1	4	0	0	0	0	1	0	1	0	0	0	0	0	0	0	0	13
GH_D05G0839	PB.21505.1571	0	0	0	0	0	0	0	0	0	1	0	0	0	0	0	0	0	0	0	0	1
GH_A05G2543	PB.5368.648	20	29	0	1	0	0	0	0	0	1	0	5	1	1	0	0	0	0	4	0	62
GH_D08G2867	PB.25353.1	0	0	0	0	0	0	0	0	0	0	1	0	0	0	0	0	0	0	0	0	1
GH_D08G2204	PB.25251.322	7	8	1	2	1	0	0	1	4	1	0	13	0	4	0	0	0	0	2	2	46
GH_A03G1427	PB.3804.2	0	1	0	0	0	0	0	0	0	0	0	0	0	0	0	0	0	0	0	0	1
GH_A05G3703	PB.6040.99	1	6	0	0	0	0	0	0	0	0	0	20	3	1	1	0	0	0	0	1	33
GH_A03G1427	PB.3804.1	0	0	1	0	0	0	0	0	0	1	1	0	0	0	0	0	0	0	0	0	3
GH_A05G3703	PB.6040.98	1	4	16	0	0	0	0	0	0	0	1	19	0	3	1	0	0	0	0	1	46
GH_A04G0945	PB.4768.2	1	0	2	0	0	0	0	0	0	1	0	1	0	0	0	0	0	0	0	0	5
GH_A13G2028	PB.17335.1	0	0	0	0	0	0	0	0	0	1	1	0	0	0	0	0	0	0	0	0	2
GH_D08G2867	PB.25353.5	0	0	0	0	0	0	0	0	0	1	0	1	0	0	0	0	0	0	0	0	2
GH_A05G0653	PB.5231.571	0	0	0	0	0	0	0	0	0	0	1	0	2	0	0	0	0	0	0	0	3
GH_A05G1358	PB.5315.1164	0	0	0	0	0	0	0	0	0	0	1	0	0	0	0	0	0	0	0	0	1
GH_D03G0209	PB.19742.3	0	0	0	0	0	0	0	0	0	0	1	0	0	0	0	0	0	0	0	0	1
GH_A04G0945	PB.4768.1	1	6	0	0	0	0	0	3	0	1	0	1	1	0	0	0	0	0	1	0	14
GH_A02G0250	PB.1701.279	0	0	0	0	0	0	0	0	0	1	0	0	0	0	0	0	0	0	0	0	1
GH_A02G0250	PB.1701.278	0	0	0	0	0	0	0	0	0	1	0	0	0	0	0	0	0	0	0	0	1
GH_A02G0249	PB.1701.277	0	0	0	0	0	0	0	0	0	1	0	1	0	0	0	0	0	0	0	0	2
GH_A02G0249	PB.1701.276	0	0	0	0	0	0	0	0	0	1	0	2	0	0	0	0	0	0	0	0	3
GH_A02G0249	PB.1701.275	0	0	0	0	0	0	0	0	0	1	0	1	0	0	0	0	0	0	0	0	2
GH_A02G0241	PB.1701.273	0	0	0	0	0	0	0	0	0	1	0	0	0	0	0	0	0	0	0	0	1
GH_A02G0241	PB.1701.272	0	0	0	0	0	0	0	0	0	1	0	0	0	0	0	0	0	0	0	0	1
GH_A02G0238	PB.1701.271	0	0	0	0	0	0	0	0	0	0	1	0	0	0	0	0	0	0	0	0	1
GH_A04G0945	PB.4768.7	0	0	0	0	0	0	0	0	0	1	0	0	0	0	0	0	0	0	0	0	1
GH_D01G2068	PB.18473.145	1	2	1	0	0	0	0	0	0	1	0	1	1	0	0	0	0	0	3	0	10
GH_D01G2068	PB.18473.140	0	3	0	0	0	0	0	0	0	1	0	8	0	1	0	0	0	0	3	0	16
GH_A04G0945	PB.4768.4	1	0	2	0	0	0	0	0	0	1	0	1	0	0	0	0	0	0	0	3	8
GH_D01G2068	PB.18473.142	0	2	11	0	2	0	0	0	0	1	0	1	0	0	0	0	0	0	0	0	17
GH_D02G2584	PB.19628.1	0	0	0	0	0	0	0	0	0	1	1	0	0	0	0	0	0	0	0	0	2
GH_D01G2068	PB.18473.148	5	3	1	0	0	0	0	0	0	1	0	1	0	0	0	0	0	0	3	0	14
GH_D01G2068	PB.18473.149	0	3	0	0	0	0	0	0	0	1	0	0	0	1	0	0	0	0	2	8	15
GH_A11G2502	PB.14094.3	1	1	0	0	0	0	0	0	0	1	1	0	0	0	0	0	0	0	0	0	4
-	PB.5365.378	2	6	13	2	19	0	0	0	0	1	0	12	4	14	0	5	0	0	1	0	79
-	PB.5365.379	4	12	6	13	3	0	0	0	0	1	0	6	7	3	5	1	0	0	1	0	62
GH_A03G1503	PB.3844.3	2	1	0	0	0	0	0	0	0	1	0	0	0	0	0	0	0	0	0	2	6
-	PB.5365.374	0	0	0	0	0	0	0	0	0	0	1	0	1	0	0	0	0	0	0	0	2
-	PB.5365.375	6	23	0	16	0	0	0	3	0	1	0	6	7	1	8	1	0	0	1	0	73
-	PB.5365.376	2	10	22	6	3	0	0	0	0	1	0	12	11	6	1	1	0	0	1	0	76
-	PB.5365.377	2	7	6	13	3	0	0	0	0	1	0	18	12	2	5	1	0	0	1	0	71
-	PB.5365.370	7	24	3	16	0	0	0	0	0	1	0	5	6	2	8	1	0	0	1	0	74
-	PB.5365.372	1	3	21	3	3	0	0	0	0	1	0	16	7	20	4	1	0	0	1	0	81
-	PB.5365.373	3	8	6	6	3	0	0	0	0	1	0	12	13	23	1	1	0	0	1	0	78
GH_D08G0217	PB.24384.289	0	0	0	0	0	0	0	1	0	0	0	0	0	0	0	0	0	0	0	0	1
GH_D01G1435	PB.18036.2	0	0	0	0	0	0	0	0	0	1	1	0	0	0	0	0	0	0	0	0	2
-	PB.2812.1	0	0	0	0	0	0	0	0	0	1	1	0	0	0	0	0	0	0	0	0	2
GH_D08G0217	PB.24384.288	0	0	0	0	0	0	0	0	1	0	0	0	0	0	0	0	0	0	0	0	1
GH_A06G0685	PB.6825.4	0	0	0	0	0	0	0	0	0	1	0	0	0	0	0	0	0	0	0	0	1
GH_A05G2001	PB.5325.1013	0	0	0	0	0	0	0	0	0	1	0	0	0	0	0	0	0	0	0	0	1
GH_A06G0685	PB.6825.3	0	0	0	0	0	0	0	0	0	1	1	0	0	0	0	0	0	0	0	0	2
GH_A01G0664	PB.397.19	1	9	0	7	0	0	0	1	1	1	0	4	3	0	1	0	0	1	0	0	29
GH_D01G1777	PB.18358.4	0	0	0	0	0	0	0	0	0	1	0	10	0	0	0	0	0	0	0	0	11
GH_A01G0727	PB.454.76	0	0	0	0	0	0	0	0	0	1	0	0	0	0	0	0	0	0	0	0	1
GH_A01G0727	PB.454.75	0	0	0	0	0	0	0	0	1	0	0	1	0	0	0	0	0	0	0	0	2
GH_D10G2640	PB.27759.30	0	0	0	0	0	0	0	0	0	1	0	0	0	0	0	0	0	0	0	0	1
-	PB.2283.1	0	0	0	0	0	0	0	0	0	1	1	0	0	0	0	0	0	0	0	0	2
-	PB.8887.2	5	1	0	0	0	1	0	0	0	1	0	2	0	0	0	0	0	0	0	0	10
-	PB.8887.3	4	0	0	0	0	0	4	0	0	1	0	0	1	0	0	0	0	0	0	0	10
-	PB.8887.4	5	0	1	0	0	1	0	0	0	1	0	1	0	4	0	0	0	0	0	0	13
-	PB.8887.5	7	0	0	0	0	1	0	0	0	0	1	3	1	0	0	0	0	0	0	0	13
-	PB.8887.6	3	0	0	0	0	0	0	0	0	1	0	0	1	0	0	0	0	0	0	0	5
GH_A11G0009	PB.12922.6	2	6	2	1	5	0	0	0	0	1	0	1	0	0	0	0	0	0	0	0	18
GH_A11G0009	PB.12922.7	2	3	14	1	4	0	0	0	0	1	0	1	0	2	0	1	0	0	0	0	29
GH_A11G0009	PB.12922.4	7	7	16	2	0	0	0	0	0	1	0	3	1	0	0	0	0	0	0	0	37
GH_A11G0009	PB.12922.5	2	7	9	1	0	0	0	0	0	1	0	2	1	0	0	0	0	0	0	0	23
GH_A11G0009	PB.12922.2	0	0	7	0	0	0	0	0	0	1	0	0	0	1	0	0	0	0	0	0	9
GH_A11G0009	PB.12922.3	5	6	7	3	0	0	0	0	0	1	0	2	0	1	0	0	0	0	0	0	25
GH_A11G1066	PB.13166.254	0	2	0	4	0	0	0	0	0	0	1	0	0	1	1	0	0	0	0	0	9
GH_A11G0009	PB.12922.1	1	9	0	3	0	0	0	0	0	1	1	3	0	0	0	0	0	0	0	0	18
GH_A11G1066	PB.13166.258	0	0	1	3	1	0	0	0	0	0	1	0	1	0	0	0	0	0	0	0	7
-	PB.17280.1	0	0	0	0	0	0	0	0	0	1	1	0	0	0	0	0	0	0	0	0	2
-	PB.27824.261	0	1	1	0	5	0	0	0	0	0	1	0	0	1	0	0	0	0	0	0	9
GH_A11G0009	PB.12922.8	3	9	0	3	0	0	0	0	0	1	0	3	0	0	0	0	0	0	0	0	19
PB.12922	PB.12922.9	2	4	0	1	0	0	0	0	0	1	0	1	0	0	0	0	0	0	0	0	9
GH_D07G0774	PB.23412.1293	11	7	0	0	1	0	0	2	3	1	0	0	0	0	1	0	0	0	4	0	30
PB.23412	PB.23412.1292	1	7	0	14	0	0	0	2	3	1	0	0	0	0	3	0	0	0	4	0	35
GH_D07G0774	PB.23412.1291	0	0	0	0	0	0	0	1	0	1	0	1	0	1	0	17	0	0	3	0	24
GH_D07G0774	PB.23412.1290	0	0	0	0	0	0	0	1	0	1	0	0	0	0	0	0	0	0	3	0	5
GH_D07G0774	PB.23412.1297	0	0	0	0	0	0	0	0	0	1	0	0	0	0	1	0	0	0	0	0	2
GH_D07G0774	PB.23412.1296	0	0	25	0	1	0	0	1	3	1	0	0	0	1	1	0	0	0	1	0	34
GH_D07G0774	PB.23412.1295	0	0	25	0	1	2	0	11	0	1	0	0	0	1	1	0	0	0	1	0	43
GH_D07G0774	PB.23412.1294	1	7	0	0	1	0	0	2	3	1	0	0	0	0	1	0	0	0	4	0	20
GH_D11G1303	PB.27824.267	0	0	2	0	2	0	0	1	0	0	0	0	0	0	0	0	0	0	0	0	5
GH_D07G0774	PB.23412.1299	0	0	0	0	0	0	0	0	0	1	0	0	0	0	0	0	0	0	0	0	1
GH_D07G0774	PB.23412.1298	0	0	0	0	0	0	0	0	0	1	0	0	3	0	0	0	0	0	2	3	9
GH_D08G0619	PB.24481.102	0	0	0	0	0	0	0	0	0	0	1	0	0	0	0	0	0	0	0	0	1
GH_D07G1488	PB.23785.2	1	0	0	0	0	0	0	0	0	0	1	0	0	0	0	0	0	1	0	1	4
GH_A05G2012	PB.5325.1011	0	0	0	0	0	0	0	0	0	1	0	0	3	0	0	0	0	0	0	0	4
GH_A08G2420	PB.10423.679	0	5	1	5	0	0	0	0	2	1	0	7	5	1	8	0	0	5	0	2	42
GH_A08G2420	PB.10423.678	0	4	1	1	0	0	0	0	0	1	0	18	5	0	12	0	0	5	0	9	56
GH_A09G0341	PB.10835.3	0	0	0	0	0	0	0	0	0	0	0	1	0	1	0	0	0	0	3	1	6
GH_A08G2269	PB.10423.82	3	3	2	0	0	0	0	0	0	1	0	2	1	0	0	1	0	1	1	0	15
GH_A09G0341	PB.10835.5	0	0	0	0	0	0	0	0	0	0	0	2	6	0	0	0	0	0	9	0	17
GH_D09G1285	PB.26216.23	7	9	0	0	0	0	0	0	0	1	0	3	0	0	0	0	0	1	0	0	21
-	PB.5836.1	0	0	0	0	0	0	0	0	0	1	1	0	0	0	0	0	0	0	0	0	2
GH_A09G0341	PB.10835.6	0	0	0	0	0	0	0	0	0	0	0	0	0	1	0	0	0	0	3	1	5
GH_A09G1774	PB.11469.599	0	0	0	0	0	0	0	0	0	0	1	0	0	0	0	0	0	0	0	0	1
GH_A09G0341	PB.10835.8	0	0	0	0	0	0	0	0	0	0	0	2	0	1	0	0	0	0	0	5	8
GH_A08G2420	PB.10423.673	0	2	0	0	0	0	0	0	0	1	0	2	0	0	2	0	0	0	0	1	8
GH_A08G2420	PB.10423.672	0	3	1	0	0	0	0	0	0	1	0	7	5	0	0	0	1	6	6	6	36
GH_A08G2420	PB.10423.675	0	2	1	3	0	0	0	0	2	1	0	15	5	1	10	0	0	5	0	2	47
GH_A08G2420	PB.10423.674	0	4	0	5	0	0	0	0	2	1	0	16	6	2	8	0	0	5	0	2	51
GH_A08G2420	PB.10423.677	0	4	1	2	0	0	0	0	0	1	0	12	5	0	11	0	0	5	0	9	50
GH_A08G2420	PB.10423.676	0	4	1	3	0	0	0	0	0	1	0	6	5	0	10	0	0	4	1	14	49
GH_A05G3511	PB.5885.46	0	0	0	0	0	0	0	0	0	1	0	0	0	0	0	0	0	0	0	0	1
GH_A05G3511	PB.5885.44	0	0	0	0	0	0	0	0	0	1	0	0	0	0	0	0	0	0	0	0	1
GH_D09G2084	PB.26307.247	0	0	0	0	0	0	0	0	0	0	1	0	0	0	0	0	0	0	0	0	1
GH_A05G3511	PB.5885.43	0	0	0	0	0	0	0	0	0	1	0	0	0	0	0	0	0	0	0	0	1
GH_D12G1029	PB.29180.2	0	0	0	0	0	0	0	0	0	0	1	0	0	0	0	0	0	0	0	0	1
GH_D12G1029	PB.29180.3	1	0	0	0	0	0	0	0	0	0	1	0	0	0	0	0	0	0	0	0	2
GH_D07G1693	PB.23935.18	3	10	0	2	0	0	0	0	0	1	0	1	2	0	0	0	0	0	0	0	19
-	PB.28522.1	0	0	0	0	0	0	0	0	0	1	1	0	0	0	0	0	0	0	0	0	2
GH_A05G2001	PB.5325.1010	0	0	0	1	0	0	0	0	0	1	0	0	0	0	0	0	0	0	0	0	2
GH_D07G1693	PB.23935.19	5	10	0	2	0	0	0	0	0	1	0	1	2	0	0	0	0	0	0	0	21
GH_A11G2883	PB.14393.1	0	0	0	0	0	0	0	0	0	1	1	0	0	0	0	0	0	0	0	0	2
GH_A08G0419	PB.9365.234	3	17	27	5	0	0	0	0	0	1	0	3	3	1	1	1	0	0	0	0	62
GH_A09G0411	PB.10867.3	0	0	0	0	0	0	0	0	0	1	0	0	0	0	0	0	0	0	0	0	1
GH_A10G1384	PB.12199.1	0	0	0	0	0	0	0	0	0	1	1	0	0	0	0	0	0	0	0	0	2
GH_D08G2846	PB.25336.4	0	0	0	0	0	0	0	0	0	1	1	0	0	0	0	0	0	0	0	0	2
GH_A04G1116	PB.4908.2	0	0	1	0	0	0	0	0	0	0	0	0	0	0	0	0	0	0	0	0	1
GH_A12G1725	PB.15763.38	0	0	0	0	0	0	0	0	0	0	1	0	0	0	0	0	0	0	0	0	1
GH_A04G1116	PB.4908.1	0	1	0	0	0	0	0	0	0	1	1	0	0	0	0	0	0	0	0	0	3
GH_A12G1725	PB.15763.39	0	0	0	0	0	0	0	0	0	0	1	0	0	0	0	0	0	0	0	0	1
PB.26473	PB.26473.2	0	0	0	0	0	0	0	0	0	1	0	2	0	0	0	0	0	0	0	0	3
GH_D09G2621	PB.26473.3	0	2	0	0	0	0	0	0	0	1	1	2	1	1	0	0	0	0	0	0	8
GH_A12G2606	PB.15926.479	0	0	9	0	0	0	0	0	0	1	0	3	0	5	0	0	0	0	0	0	18
GH_D09G2621	PB.26473.7	0	0	0	0	0	0	0	0	0	1	0	4	0	1	0	0	0	0	1	0	7
GH_D09G2621	PB.26473.4	0	0	0	0	0	0	0	0	0	1	0	3	3	0	0	0	0	0	0	1	8
GH_D09G2621	PB.26473.5	0	0	1	0	0	0	0	0	0	1	0	3	0	1	0	0	0	0	0	0	6
GH_A07G1417	PB.8421.1	0	0	0	1	0	0	0	0	0	1	0	0	0	0	0	0	0	0	0	0	2
GH_D01G1996	PB.18472.77	0	0	0	0	0	0	0	0	0	1	0	0	0	0	0	0	0	0	0	0	1
GH_A11G3004	PB.14525.3	0	0	0	0	0	0	0	0	0	1	0	0	0	0	0	0	0	0	0	0	1
GH_D09G2529	PB.26392.1	0	0	0	0	0	0	0	0	0	1	1	0	0	0	0	0	0	0	0	0	2
GH_A09G1347	PB.11429.287	0	1	6	0	0	0	0	0	0	1	0	12	15	8	1	0	0	0	0	0	44
GH_D07G1693	PB.23935.11	5	10	0	3	0	0	0	0	0	1	0	1	1	0	0	0	0	0	0	0	21
GH_A08G2761	PB.10482.9	5	0	0	0	0	0	0	0	0	1	0	0	2	0	0	0	0	0	0	0	8
GH_A08G2761	PB.10482.8	1	1	0	0	0	0	0	0	0	0	0	0	1	0	0	0	0	0	0	0	3
GH_A08G2761	PB.10482.3	0	1	6	0	0	0	0	0	0	1	0	0	0	0	0	0	0	0	0	4	12
GH_A08G2761	PB.10482.2	0	1	6	0	0	0	0	0	0	1	0	0	0	0	0	0	0	0	1	0	9
GH_A08G2761	PB.10482.1	1	5	0	1	0	0	0	0	0	1	1	0	1	0	0	0	0	0	1	0	11
GH_A08G2761	PB.10482.7	0	0	6	0	3	0	0	0	0	1	0	0	0	1	0	0	0	0	0	0	11
GH_A08G2761	PB.10482.6	0	5	0	1	0	0	0	0	0	1	0	0	0	0	0	0	0	0	1	0	8
GH_A08G2761	PB.10482.5	1	6	0	1	0	0	0	0	0	1	0	0	0	0	0	0	0	0	1	0	10
GH_A09G1347	PB.11429.280	0	2	2	0	3	0	0	0	0	1	0	11	6	8	1	0	0	0	0	0	34
GH_A01G2043	PB.1431.114	0	0	4	0	0	0	0	0	0	0	1	0	0	0	0	0	0	0	0	0	5
GH_A01G2043	PB.1431.115	0	1	2	0	0	0	0	0	0	0	1	0	0	1	0	0	0	0	0	0	5
GH_A01G2043	PB.1431.116	0	0	2	0	0	0	0	0	0	0	1	0	0	1	0	0	0	0	0	0	4
GH_A01G2043	PB.1431.117	0	3	0	0	0	0	0	0	0	0	1	1	0	0	0	0	0	0	0	0	5
GH_A02G0935	PB.2180.4	0	0	0	0	0	0	0	0	0	1	0	0	0	0	0	0	0	0	0	0	1
GH_A02G0935	PB.2180.5	1	1	2	0	0	0	0	0	0	1	0	1	0	0	0	0	0	0	0	0	6
GH_A02G0935	PB.2180.6	1	1	0	0	0	0	0	0	0	1	0	0	0	0	0	0	0	0	2	0	5
GH_A01G2043	PB.1431.113	0	3	0	0	0	0	0	0	0	0	1	0	0	0	0	0	0	0	0	0	4
GH_A02G0935	PB.2180.8	0	1	0	0	0	0	0	0	0	1	0	1	0	0	0	0	0	0	2	0	5
GH_A09G1347	PB.11429.282	0	1	2	0	3	0	0	0	0	1	0	5	1	9	0	0	0	0	0	0	22
GH_A10G1523	PB.12337.2	0	0	0	0	0	0	0	0	0	0	1	0	0	0	0	0	0	0	0	0	1
GH_A01G2043	PB.1431.119	0	1	0	0	0	0	0	0	0	0	1	1	2	0	0	0	0	0	0	0	5
GH_A10G1523	PB.12337.1	0	0	0	0	0	0	0	0	0	1	0	0	0	0	0	0	0	0	0	0	1
GH_A03G0872	PB.3348.186	0	0	0	0	2	0	0	0	0	1	0	0	0	0	0	0	0	0	0	1	4
GH_A03G1824	PB.4071.2	0	0	0	0	0	0	0	0	0	1	0	1	0	0	0	0	0	0	0	0	2
GH_A03G0872	PB.3348.184	0	0	0	1	0	0	0	0	0	1	0	0	0	0	0	0	0	0	2	0	4
-	PB.21246.81	1	0	0	0	0	0	1	0	1	0	1	0	0	0	0	0	0	0	0	1	5
GH_A12G0608	PB.14941.1	0	0	0	0	0	0	0	0	0	1	1	0	0	0	0	0	0	0	0	0	2
GH_A03G0872	PB.3348.183	0	0	0	1	0	0	0	0	0	1	0	0	0	0	0	0	0	0	0	1	3
GH_A11G2438	PB.14038.1	0	0	0	0	0	0	0	0	0	1	1	0	0	0	0	0	0	0	0	0	2
GH_A03G0874	PB.3348.188	1	0	17	0	0	0	0	0	0	1	0	1	1	3	0	6	0	0	0	0	30
GH_A12G1711	PB.15760.90	1	1	2	0	0	0	0	0	0	0	1	0	0	0	0	0	0	0	0	0	5
GH_D09G0589	PB.25782.4	0	0	1	0	0	0	0	0	0	0	1	0	0	0	0	0	0	0	0	0	2
GH_D13G1272	PB.30247.113	9	69	0	9	0	0	56	0	10	1	0	4	33	1	0	0	1	4	1	1	199
GH_D13G1272	PB.30247.110	46	66	23	8	1	2	0	11	0	1	0	68	11	52	0	0	0	0	1	0	290
GH_D13G1272	PB.30247.111	46	15	58	6	0	2	0	11	0	1	0	4	1	6	0	0	0	0	1	0	151
GH_D13G1272	PB.30247.116	4	15	38	6	0	0	0	0	0	1	0	2	2	1	0	0	0	0	0	0	69
GH_D13G1272	PB.30247.117	4	4	38	5	0	0	0	0	0	1	0	1	2	73	0	0	0	0	0	0	128
GH_D13G1272	PB.30247.114	18	66	3	8	0	0	0	0	0	1	0	4	35	2	1	0	1	41	1	19	200
GH_D09G0589	PB.25782.3	0	1	0	0	0	0	0	0	0	1	0	0	0	0	0	0	0	0	0	0	2
-	PB.23962.4	1	0	0	0	0	0	0	0	0	0	1	0	0	0	1	0	0	0	0	0	3
GH_D13G1272	PB.30247.119	1	1	40	0	78	0	0	0	0	1	0	1	0	2	0	3	0	0	0	0	127
-	PB.23962.2	2	0	0	0	0	1	0	0	0	0	1	0	0	0	0	0	0	0	0	0	4
GH_A01G1224	PB.784.26	0	11	11	1	8	0	0	0	0	1	0	9	9	3	1	0	0	0	0	0	54
-	PB.23962.1	1	0	0	1	0	0	1	0	0	0	1	0	0	0	0	0	0	0	0	0	4
GH_D07G0368	PB.23413.669	0	0	0	1	0	0	0	0	0	1	0	3	6	0	2	0	2	0	0	10	25
GH_A11G2995	PB.14514.1	0	0	0	0	0	0	0	0	0	1	1	0	0	0	0	0	0	0	0	0	2
-	PB.22393.8	4	0	0	0	0	0	0	0	0	0	1	2	0	0	0	0	0	0	0	0	7
GH_A13G0708	PB.16330.86	4	0	0	0	0	0	0	0	0	0	1	1	0	0	0	0	0	0	0	0	6
GH_D07G0362	PB.23413.660	1	0	0	0	0	0	0	0	0	0	1	0	0	0	0	0	0	0	0	0	2
GH_D02G1382	PB.18975.7	0	0	0	0	0	0	0	0	0	0	1	0	0	0	0	0	0	0	0	0	1
GH_D07G0368	PB.23413.665	0	0	3	0	12	0	0	0	0	1	0	1	0	0	0	0	1	0	0	0	18
GH_D04G1247	PB.21246.88	0	0	0	0	0	0	0	0	0	0	0	0	0	0	0	0	0	0	2	0	2
GH_A01G1224	PB.784.21	1	8	11	0	3	0	0	0	0	1	0	15	13	4	2	0	0	0	0	0	58
GH_A06G1834	PB.7749.118	0	0	0	0	0	0	1	0	0	1	0	1	0	0	0	0	0	0	0	0	3
GH_D08G1406	PB.25043.1	0	0	0	0	0	0	0	0	0	1	1	0	0	0	0	0	0	0	0	0	2
GH_A01G1224	PB.784.22	15	8	5	2	3	0	0	0	0	1	0	5	0	2	0	0	0	0	0	0	41
GH_A04G1463	PB.5103.333	17	27	3	3	0	0	0	1	0	1	0	129	6	8	1	2	1	1	6	2	208
-	PB.16793.1	0	0	0	0	0	0	0	0	0	1	1	0	0	0	0	0	0	0	0	0	2
GH_A05G1067	PB.5314.188	0	0	0	0	0	0	0	0	0	1	0	0	0	0	0	0	0	0	0	0	1
GH_A01G1224	PB.784.23	1	11	34	4	0	0	0	0	0	1	0	9	4	6	0	0	0	0	0	0	70
GH_A04G1463	PB.5103.330	16	123	3	4	0	0	0	1	0	1	0	40	17	7	0	2	1	1	6	2	224
GH_A05G0534	PB.5231.332	0	1	0	0	0	0	0	0	0	0	0	1	0	0	0	0	0	0	0	0	2
GH_A05G0535	PB.5231.333	0	0	0	0	0	0	0	0	0	1	0	0	0	0	0	0	0	0	0	0	1
GH_A05G0534	PB.5231.330	0	0	2	0	0	0	0	0	0	0	0	0	0	0	0	0	0	0	0	0	2
GH_A10G1048	PB.11922.90	0	0	0	0	0	0	0	0	0	1	0	28	0	2	0	0	0	0	0	0	31
GH_A05G0536	PB.5231.336	0	0	0	0	1	0	0	0	0	1	0	0	0	0	0	1	0	0	0	0	3
GH_A10G1048	PB.11922.96	0	0	2	0	0	0	0	0	0	1	0	11	0	10	0	0	0	0	0	1	25
GH_A05G0535	PB.5231.334	0	0	0	0	0	0	0	0	0	1	0	0	0	0	0	0	0	0	0	0	1
GH_A05G0535	PB.5231.335	0	0	0	0	0	0	0	0	0	1	0	0	0	0	0	0	0	0	0	0	1
GH_D13G0014	PB.29602.24	0	0	4	0	0	0	0	0	0	1	0	0	0	1	0	0	0	0	0	0	6
GH_D02G0339	PB.18516.25	1	4	7	2	1	0	0	0	0	1	0	1	0	2	0	0	0	0	0	0	19
GH_A10G1048	PB.11922.99	0	0	0	0	0	0	0	0	0	1	0	2	1	1	0	0	0	0	0	1	6
GH_A05G0536	PB.5231.339	0	0	0	1	0	0	0	0	0	0	0	0	0	0	0	0	0	0	0	0	1
GH_D02G0338	PB.18516.20	1	1	0	1	0	0	0	0	0	0	0	1	0	0	0	0	0	0	0	0	4
GH_D02G0338	PB.18516.21	0	1	3	0	0	0	0	0	0	0	0	0	0	0	0	0	0	0	0	0	4
GH_D13G0014	PB.29602.22	1	2	2	0	0	0	0	0	0	1	0	0	0	0	0	0	0	0	0	0	6
GH_D02G0339	PB.18516.23	3	8	0	2	0	0	0	0	0	1	0	1	0	1	0	0	0	0	1	0	17
GH_D11G0852	PB.27771.1343	0	0	0	0	4	0	0	0	0	0	0	0	0	0	0	0	0	0	0	0	4
GH_D08G1154	PB.24852.18	0	1	0	0	0	0	0	0	0	1	0	0	0	0	0	0	0	0	0	0	2
-	PB.28961.114	7	2	0	0	0	0	0	0	1	1	0	3	0	0	0	0	0	0	1	0	15
-	PB.28961.115	1	0	4	0	1	0	0	0	1	1	0	0	0	3	0	0	0	0	0	0	11
-	PB.28961.116	2	2	0	0	0	0	0	0	1	1	0	2	0	0	0	0	0	0	1	0	9
GH_D07G2356	PB.24269.67	0	0	0	0	0	0	0	0	0	1	0	0	0	0	0	0	0	0	0	0	1
GH_D08G1154	PB.24852.13	0	3	10	0	0	0	0	0	0	1	0	0	0	0	0	0	0	0	0	0	14
GH_D08G1154	PB.24852.12	1	8	4	0	0	0	0	0	0	1	0	2	0	0	0	0	0	0	0	1	17
GH_D08G1154	PB.24852.11	1	2	0	0	0	0	0	0	0	0	0	1	0	0	0	0	0	0	0	0	4
GH_D08G1154	PB.24852.10	1	6	2	0	4	0	0	0	0	1	0	2	0	0	0	0	0	0	0	1	17
GH_D08G1293	PB.24955.11	0	0	0	0	0	0	0	0	0	1	1	0	0	0	0	0	0	0	0	0	2
GH_D08G1154	PB.24852.16	0	0	0	0	0	0	0	0	0	1	0	0	0	0	0	0	0	0	0	0	1
GH_D08G1154	PB.24852.15	0	0	10	0	0	0	0	0	0	0	0	0	0	0	0	0	0	0	0	0	10
GH_D08G1154	PB.24852.14	0	2	16	0	4	0	0	0	0	1	0	1	0	1	0	0	0	0	0	1	26
GH_A01G0364	PB.212.111	5	13	0	1	0	0	0	0	0	1	0	8	0	0	0	0	0	1	27	1	57
GH_A01G0364	PB.212.110	2	12	0	1	0	0	0	0	0	1	0	32	5	0	0	0	0	1	0	3	57
GH_A01G0364	PB.212.113	1	0	95	1	0	0	0	0	0	1	0	6	1	12	0	0	0	1	0	0	118
GH_A01G0364	PB.212.112	2	12	0	1	0	0	0	0	0	1	0	4	2	0	0	0	0	0	0	3	25
GH_A01G0364	PB.212.115	2	11	22	1	0	0	0	0	0	1	0	11	2	2	0	0	0	1	2	2	57
GH_A01G0364	PB.212.114	2	13	0	1	0	0	0	0	0	1	0	3	0	0	0	0	0	0	3	2	25
GH_A01G0364	PB.212.117	2	14	0	1	0	0	0	0	0	1	0	35	3	0	0	0	0	1	0	3	60
GH_A01G0364	PB.212.116	0	0	0	0	0	0	0	0	0	1	0	24	0	0	0	0	0	0	0	2	27
GH_A01G0364	PB.212.119	2	17	0	1	0	0	0	0	0	1	0	6	0	0	0	0	0	1	2	3	33
GH_A01G0364	PB.212.118	1	8	0	1	0	0	0	0	0	1	0	9	9	0	0	0	0	1	0	3	33
GH_D05G0390	PB.21506.730	12	15	1	7	0	0	0	0	0	1	0	86	9	3	2	1	0	0	7	5	149
GH_D05G0390	PB.21506.731	13	22	1	7	0	0	0	0	0	1	0	68	58	3	2	0	0	1	6	58	240
GH_D05G0390	PB.21506.736	13	22	1	7	0	0	0	0	0	1	0	18	2	3	2	1	0	0	7	5	82
GH_A06G2109	PB.7798.157	0	0	0	0	0	0	0	0	0	0	0	4	0	1	0	0	0	0	0	0	5
GH_D04G0325	PB.20771.2	0	0	0	0	0	0	0	0	0	1	1	0	0	0	0	0	0	0	0	0	2
GH_A01G1224	PB.784.5	2	20	5	2	3	0	0	0	0	1	0	30	6	2	2	0	0	0	0	0	73
GH_A01G1224	PB.784.4	2	18	2	2	15	0	0	0	0	1	0	3	0	1	0	4	0	0	0	0	48
GH_A01G1224	PB.784.7	2	27	0	17	0	0	0	0	0	1	0	4	2	0	1	0	0	0	0	0	54
GH_A01G1224	PB.784.6	1	20	14	4	0	0	0	0	0	1	0	8	2	9	1	0	0	0	0	0	60
GH_A01G1224	PB.784.1	1	18	2	2	15	0	0	0	0	1	1	2	0	1	0	4	0	0	0	0	47
GH_A05G1142	PB.5314.528	0	4	81	1	0	0	0	0	0	1	0	1	0	2	0	1	1	0	0	0	92
GH_A01G1224	PB.784.3	21	17	9	15	0	0	0	0	0	1	0	3	2	2	1	0	0	0	0	0	71
GH_A01G1224	PB.784.2	0	8	19	0	3	0	0	0	0	1	0	16	13	7	2	0	0	0	0	0	69
GH_A05G1142	PB.5314.525	16	18	0	31	0	0	0	0	0	1	0	4	21	0	4	0	1	0	0	0	96
GH_A05G1142	PB.5314.524	16	32	0	31	0	0	0	0	0	1	0	5	8	0	4	0	1	0	0	0	98
GH_A05G1142	PB.5314.527	0	4	81	1	0	0	0	0	0	1	0	1	2	2	0	1	1	0	0	0	94
GH_A05G1142	PB.5314.526	0	3	47	1	43	0	0	0	0	1	0	1	37	6	2	22	1	0	0	0	164
GH_A01G1224	PB.784.9	1	9	31	4	0	0	0	0	0	1	0	10	6	9	0	0	0	0	0	0	71
GH_A05G1142	PB.5314.520	4	34	57	13	0	0	0	0	0	1	0	17	10	3	1	0	1	0	1	0	142
GH_A05G1142	PB.5314.523	23	27	0	31	0	0	0	0	0	1	0	5	13	0	4	0	1	0	0	0	105
GH_D13G1531	PB.30338.13	7	0	1	0	0	0	0	0	0	1	0	5	2	10	0	0	0	0	0	0	26
GH_A07G2644	PB.9269.72	79	27	9	16	0	0	0	8	31	1	0	21	10	11	12	0	0	11	12	67	315
PB.9269	PB.9269.71	39	16	2	2	0	0	0	49	12	1	0	2	5	1	13	0	1	1	7	0	151
GH_A07G2644	PB.9269.70	82	16	20	1	51	1	0	100	28	1	0	22	7	14	9	11	0	1	15	2	381
GH_A07G2644	PB.9269.77	165	33	10	13	0	0	0	56	12	1	0	19	10	10	2	0	1	2	18	2	354
GH_A07G2644	PB.9269.76	123	2	1	1	0	0	0	1	3	1	0	4	6	1	0	0	0	1	0	0	144
GH_A07G2644	PB.9269.75	173	28	81	2	1	0	0	52	94	1	0	14	10	14	13	0	1	2	8	6	500
GH_A07G2644	PB.9269.74	166	25	35	2	38	0	0	5	94	1	0	70	8	18	0	17	0	2	2	6	489
GH_A08G0295	PB.9356.429	0	0	0	0	0	0	0	0	0	1	0	2	3	1	0	0	0	0	0	0	7
GH_A11G2267	PB.13911.2	0	0	0	0	0	0	0	0	1	0	1	0	0	0	0	0	0	2	0	0	4
GH_A07G2644	PB.9269.78	163	29	10	20	0	0	0	8	40	1	0	23	11	10	2	0	0	2	13	2	334
GH_A11G2267	PB.13911.6	0	0	0	0	0	0	0	3	0	1	1	0	0	0	0	0	2	0	0	0	7
GH_A11G2267	PB.13911.5	0	0	0	0	0	0	0	0	1	0	1	0	0	0	0	0	0	2	0	0	4
GH_A11G2267	PB.13911.4	0	0	0	0	0	0	0	0	1	0	1	0	0	0	0	0	2	0	0	0	4
PB.12830	PB.12830.36	0	2	0	0	0	0	0	0	0	0	0	0	0	0	0	0	0	0	0	0	2
GH_A10G2270	PB.12830.37	0	2	4	0	0	0	0	0	0	1	0	0	0	0	0	0	0	0	0	0	7
GH_A10G2270	PB.12830.34	0	0	0	0	0	0	0	0	0	1	0	0	0	0	0	0	0	0	0	0	1
GH_A10G2270	PB.12830.35	0	1	4	0	0	0	0	0	0	1	0	0	0	0	0	0	0	0	0	0	6
GH_A10G2270	PB.12830.32	0	3	0	0	0	0	0	0	0	1	0	0	0	0	0	0	0	0	0	0	4
GH_A10G2270	PB.12830.33	0	1	4	0	0	0	0	0	0	1	0	0	0	0	0	0	0	0	0	0	6
GH_D10G2772	PB.27758.340	0	1	4	1	0	0	0	0	0	0	0	1	1	0	0	0	0	0	0	0	8
GH_A10G2270	PB.12830.31	0	3	0	0	0	0	0	0	0	1	0	0	0	0	0	0	0	0	0	0	4
GH_D10G1529	PB.27048.13	1	0	1	0	0	0	0	0	0	1	0	0	0	1	0	0	0	1	0	2	7
GH_D10G1529	PB.27048.12	1	9	0	0	0	1	0	4	0	0	1	1	1	0	0	0	0	2	1	0	21
GH_D10G1529	PB.27048.11	0	0	0	0	0	0	0	0	0	1	0	0	0	1	0	0	9	0	0	0	11
GH_D10G1529	PB.27048.10	8	1	2	0	0	0	0	0	2	0	1	1	0	0	0	0	0	2	0	0	17
GH_A07G1232	PB.8275.1	0	0	0	0	0	0	0	0	0	1	1	0	0	0	0	0	0	0	0	0	2
GH_D05G2521	PB.21715.10	0	2	0	0	2	0	0	0	0	0	1	0	0	0	1	0	0	0	0	0	6
GH_A10G2270	PB.12830.38	0	0	0	0	0	0	0	0	0	1	0	0	0	0	0	0	0	0	0	0	1
GH_A10G2271	PB.12830.39	0	1	0	0	0	0	0	0	0	0	0	0	0	0	0	0	0	0	0	0	1
GH_A08G2059	PB.10402.1	0	0	2	0	5	0	0	0	0	1	0	1	1	0	0	1	0	0	0	0	11
GH_D05G2521	PB.21715.11	0	1	0	2	0	0	0	0	1	1	0	0	0	0	1	0	0	0	0	0	6
GH_A08G2059	PB.10402.7	0	1	2	1	3	0	0	0	0	0	1	3	2	1	0	0	0	0	0	0	14
GH_A06G1051	PB.7121.9	0	3	0	0	0	0	0	0	0	1	0	0	2	0	2	0	1	0	0	0	9
GH_A08G2059	PB.10402.5	0	5	0	5	0	0	0	0	0	0	1	0	0	0	0	0	0	0	0	0	11
GH_A08G2059	PB.10402.4	0	4	3	0	0	0	0	0	0	1	0	3	3	0	1	0	0	0	0	0	15
GH_A06G1051	PB.7121.4	0	3	7	0	0	0	0	0	0	0	1	0	0	0	0	0	0	0	0	0	11
GH_A06G1051	PB.7121.5	0	6	0	1	0	0	0	0	0	1	0	1	2	0	1	0	1	0	0	0	13
GH_A06G1051	PB.7121.6	0	1	7	0	0	0	0	0	0	1	0	1	1	2	0	1	0	0	0	0	14
GH_A06G1051	PB.7121.7	0	1	0	0	1	0	0	0	0	1	0	0	0	2	0	3	0	0	0	0	8
GH_A09G1918	PB.11470.841	1	2	0	3	0	0	0	3	0	0	1	1	1	0	1	0	0	0	0	0	13
GH_A06G1051	PB.7121.1	0	4	3	0	0	0	0	0	0	1	0	1	1	3	0	1	0	0	0	0	14
GH_A06G1051	PB.7121.2	0	4	3	0	0	0	0	0	0	1	0	2	1	0	2	0	1	0	0	0	14
GH_A06G1051	PB.7121.3	0	1	3	0	0	0	0	0	0	1	0	1	0	0	3	3	0	3	0	0	15
GH_A05G4349	PB.6466.1	0	3	4	0	0	0	0	0	0	1	1	0	0	0	0	0	0	0	0	0	9
GH_A05G4349	PB.6466.5	1	3	4	0	0	0	0	0	0	1	0	0	0	0	0	0	0	0	0	0	9
GH_A05G4349	PB.6466.4	0	3	4	0	0	0	0	0	0	1	0	0	0	0	0	0	0	0	0	0	8
GH_A05G4349	PB.6466.7	0	5	0	0	0	0	0	0	0	1	0	0	0	0	0	0	0	0	0	0	6
GH_A05G4349	PB.6466.6	0	4	5	0	0	0	0	0	0	1	0	0	0	0	0	0	0	0	0	0	10
-	PB.19404.65	0	0	0	0	0	0	0	0	2	0	1	0	1	0	1	0	0	0	0	0	5
GH_A05G4349	PB.6466.8	1	3	4	0	0	0	0	0	0	1	0	0	0	0	0	0	0	0	0	0	9
-	PB.19404.67	0	1	0	0	0	0	0	1	0	1	0	0	1	0	0	0	0	0	0	0	4
-	PB.19404.66	0	0	0	0	0	0	0	0	0	1	0	0	0	0	0	0	0	0	0	0	1
GH_D02G2061	PB.19404.60	0	0	0	0	0	0	0	0	0	0	1	0	0	0	0	0	0	0	0	0	1
-	PB.19404.63	1	0	1	0	0	0	0	1	0	1	0	0	0	1	0	0	0	0	0	0	5
-	PB.19404.62	0	0	0	0	0	0	0	0	0	1	0	0	0	0	0	0	0	0	0	0	1
GH_D06G1904	PB.23323.208	21	12	2	0	0	0	0	0	2	1	0	209	11	11	0	4	1	5	3	5	287
GH_A12G2573	PB.15927.379	0	0	0	0	0	0	0	0	0	0	1	0	1	0	0	0	0	0	0	0	2
GH_A12G2573	PB.15927.373	0	1	0	0	0	0	0	0	0	0	1	0	0	0	0	0	0	0	0	0	2
GH_D06G1904	PB.23323.203	17	20	5	0	0	0	0	0	2	1	0	100	1	7	0	4	1	5	3	5	171
GH_D12G0476	PB.28851.212	0	0	0	0	0	0	0	0	0	1	0	0	0	0	0	0	0	0	0	0	1
GH_D06G1904	PB.23323.205	25	20	6	0	0	0	0	0	2	1	0	42	3	7	0	4	1	5	128	4	248
GH_D06G1904	PB.23323.204	23	19	126	0	0	0	0	0	2	1	0	35	2	12	0	4	1	5	3	5	238
GH_A12G2573	PB.15927.374	0	0	0	0	0	0	0	0	0	0	1	0	0	0	0	0	0	0	0	0	1
GH_D06G1904	PB.23323.206	25	18	3	0	0	0	0	0	2	1	0	42	5	10	0	4	1	5	3	5	124
GH_D07G1206	PB.23530.167	0	0	0	0	0	0	0	0	0	1	0	0	0	0	0	0	0	0	0	0	1
GH_D10G2374	PB.27645.29	0	0	4	1	1	0	1	0	21	1	0	4	1	0	0	3	0	0	5	1	43
GH_A02G0253	PB.1701.324	0	0	0	0	0	0	0	0	0	1	0	0	0	0	0	0	0	0	1	0	2
GH_A03G1578	PB.3901.90	2	0	1	1	0	0	0	3	0	0	1	0	0	0	0	0	0	0	0	0	8
GH_A03G1578	PB.3901.91	2	0	0	1	0	0	0	1	1	0	1	0	0	0	0	0	0	0	0	0	6
GH_A03G1578	PB.3901.92	3	0	0	0	0	0	0	0	1	0	0	0	0	0	0	0	0	0	0	0	4
GH_A03G1578	PB.3901.93	0	0	0	0	0	0	0	0	0	0	1	0	0	0	0	0	0	0	0	0	1
GH_A03G1578	PB.3901.94	0	0	0	0	3	0	0	0	0	0	1	0	0	0	0	0	0	0	0	0	4
GH_A04G1258	PB.5054.2	0	0	0	0	0	0	0	0	0	1	0	0	0	0	0	0	0	0	0	0	1
GH_A04G1258	PB.5054.1	0	0	0	0	0	0	0	0	0	0	1	0	0	0	0	0	0	0	0	0	1
GH_D10G2374	PB.27645.20	0	1	4	0	1	0	0	1	1	1	0	19	0	1	0	3	0	0	6	0	38
GH_A02G0735	PB.1967.8	2	0	0	0	1	0	0	0	0	1	1	0	0	0	0	3	0	0	0	0	8
GH_A02G0735	PB.1967.9	4	0	1	0	0	0	0	0	0	1	0	0	0	0	1	0	0	0	0	0	7
GH_A02G0253	PB.1701.321	0	7	0	0	0	0	0	0	0	1	0	3	4	0	0	0	0	0	1	0	16
GH_A02G0732	PB.1967.4	0	0	0	0	0	0	0	0	0	1	0	0	0	0	0	0	0	0	0	0	1
GH_A02G0732	PB.1967.6	0	0	0	0	0	0	0	0	0	0	0	0	0	0	0	0	1	0	0	0	1
GH_A02G0732	PB.1967.7	0	0	0	0	0	0	0	0	0	1	0	0	0	0	0	0	0	1	0	0	2
GH_D07G2555	PB.24356.30	0	0	0	0	0	0	0	0	0	1	0	0	0	0	0	0	0	0	0	0	1
GH_A07G0964	PB.8069.1	0	0	0	0	0	0	0	0	0	1	1	1	0	0	0	0	0	0	0	0	3
GH_A07G0964	PB.8069.2	0	0	0	0	0	0	0	0	0	0	1	2	0	0	0	0	0	0	0	0	3
GH_A07G0964	PB.8069.3	0	0	0	0	0	0	0	0	0	0	1	1	0	0	0	0	0	0	0	0	2
GH_A02G0590	PB.1830.10	0	0	1	0	0	0	0	0	0	0	0	0	0	0	0	0	0	0	0	0	1
GH_A08G0419	PB.9365.239	3	15	28	6	0	0	0	0	0	1	0	3	0	2	2	0	0	0	0	0	60
GH_D02G1192	PB.18868.12	1	3	2	1	0	0	0	0	5	1	0	1	1	0	0	0	0	0	0	1	16
GH_D02G1192	PB.18868.11	2	3	2	1	0	0	0	0	0	1	0	1	1	0	0	0	0	0	0	6	17
GH_A07G0044	PB.7890.77	17	47	10	2	1	0	0	0	0	0	1	47	3	0	3	0	0	0	0	0	131
GH_D02G1192	PB.18868.10	0	1	5	0	2	0	0	0	0	1	0	1	1	2	0	0	0	0	0	0	13
GH_A07G0044	PB.7890.73	27	47	10	3	1	0	0	0	0	0	1	14	2	0	2	0	0	0	0	0	107
GH_A07G0044	PB.7890.71	1	11	61	1	1	0	0	0	0	0	1	6	3	2	0	0	0	0	0	0	87
GH_D05G2712	PB.21726.20	8	21	1	1	0	0	0	2	0	1	0	9	8	0	1	0	0	1	0	0	53
GH_A07G0044	PB.7890.79	25	37	43	2	1	0	0	0	0	0	1	13	2	1	3	0	0	0	0	0	128
GH_A07G0044	PB.7890.78	7	24	32	1	1	0	0	0	0	0	1	39	0	0	3	0	0	0	0	0	108
GH_D08G2592	PB.25252.990	8	9	0	13	0	0	0	0	5	0	1	2	2	0	7	0	0	1	1	0	49
GH_D06G0486	PB.22400.16	6	5	1	0	0	0	0	1	0	1	0	3	3	1	0	0	0	2	1	1	25
GH_A10G1449	PB.12254.1	0	0	0	0	0	0	0	0	0	1	1	0	0	0	0	0	0	0	0	0	2
GH_D11G0692	PB.27771.950	0	3	0	4	3	0	0	0	0	1	0	2	3	0	0	0	0	0	0	0	16
-	PB.10423.145	2	0	0	0	0	0	0	0	0	1	0	1	0	0	0	0	0	0	0	0	4
GH_A11G0393	PB.12948.534	0	1	0	0	0	0	0	0	0	1	0	0	0	0	0	0	0	0	0	0	2
GH_A12G1580	PB.15676.48	18	37	13	21	14	0	0	1	0	0	1	7	2	5	1	4	0	0	2	0	126
GH_A12G1580	PB.15676.49	2	39	27	1	14	0	0	1	0	0	1	9	7	6	0	4	0	0	2	0	113
GH_A12G1580	PB.15676.44	7	56	55	31	1	0	0	1	0	1	0	21	8	20	2	0	0	0	1	0	204
GH_A12G1580	PB.15676.45	4	59	22	15	0	0	0	1	0	1	0	8	13	5	1	0	0	0	2	0	131
GH_A12G1580	PB.15676.46	2	41	36	21	0	0	0	0	46	0	1	11	22	2	16	0	0	0	2	0	200
GH_A12G1580	PB.15676.47	25	25	26	3	20	0	0	1	0	0	1	5	14	4	1	3	0	0	2	0	130
GH_A12G1580	PB.15676.40	4	57	48	4	6	0	0	1	0	0	1	8	7	6	0	3	0	0	2	0	147
GH_A12G1580	PB.15676.41	6	55	8	23	6	0	0	1	0	0	1	4	3	3	1	3	0	0	2	0	116
GH_A12G1580	PB.15676.42	4	35	39	21	14	0	0	1	0	0	1	5	5	7	1	4	0	0	2	0	139
GH_A12G1580	PB.15676.43	8	39	65	15	14	0	0	1	0	0	1	4	5	16	1	0	0	0	2	0	171
GH_A12G0942	PB.15238.1	0	6	0	4	0	5	0	1	0	1	0	2	0	0	1	0	1	1	0	0	22
GH_A04G0386	PB.4337.96	1	0	0	0	0	0	0	2	0	1	0	1	0	0	0	0	0	0	0	0	5
GH_A04G0386	PB.4337.97	0	2	0	0	0	0	0	0	1	1	0	0	0	0	0	0	0	0	0	0	4
GH_A04G0380	PB.4337.90	0	1	0	0	0	0	0	0	0	0	0	0	0	0	0	0	0	0	0	0	1
GH_A04G0380	PB.4337.91	0	0	1	0	0	0	0	0	0	0	0	0	0	0	0	0	0	0	0	0	1
GH_A09G2658	PB.11520.2	0	0	0	0	0	0	0	0	1	1	1	0	0	0	0	0	0	0	0	0	3
GH_A08G0671	PB.9437.1	0	0	0	0	0	0	0	0	0	1	1	0	0	0	0	0	0	0	0	0	2
GH_A04G0386	PB.4337.98	1	0	1	0	0	0	0	1	0	1	0	0	0	1	0	0	0	0	0	0	5
GH_A04G0386	PB.4337.99	0	0	1	0	0	0	0	0	2	1	0	1	0	1	0	0	0	0	0	0	6
GH_A12G0073	PB.14804.11	4	4	0	1	0	0	0	0	4	1	0	0	1	0	0	0	0	0	0	0	15
GH_D08G0906	PB.24697.69	6	21	21	3	2	0	1	0	1	1	0	12	4	3	1	2	1	3	0	0	82
GH_D08G0906	PB.24697.68	6	58	18	11	2	0	1	0	1	1	0	12	9	2	3	2	1	3	0	0	130
GH_D08G0906	PB.24697.62	7	17	76	3	3	0	1	0	0	1	0	10	5	6	1	2	1	2	0	1	136
GH_D08G0906	PB.24697.61	6	54	17	11	2	0	1	0	0	1	0	65	13	3	3	2	1	3	0	1	183
GH_D05G2731	PB.21745.14	3	6	0	6	0	0	0	0	0	0	1	1	0	0	0	0	0	0	0	0	17
GH_D05G2731	PB.21745.13	0	0	3	0	4	0	0	0	0	1	0	0	0	1	0	1	0	0	0	0	10
GH_D05G2731	PB.21745.12	0	0	0	0	0	0	0	0	0	0	1	0	0	0	0	0	0	0	0	0	1
GH_D05G2731	PB.21745.11	0	0	3	0	12	0	0	0	0	1	0	1	1	0	0	1	0	0	0	0	19
GH_D05G2731	PB.21745.10	4	1	9	2	4	0	0	0	0	1	0	2	0	1	1	1	0	0	0	0	26
GH_D02G0230	PB.18502.251	0	0	2	0	0	0	0	0	0	0	0	0	0	0	0	0	0	0	0	0	2
GH_D02G0230	PB.18502.250	0	2	0	0	0	0	0	0	0	0	0	0	0	0	0	0	0	0	0	0	2
GH_D07G0306	PB.23412.491	0	3	13	2	18	0	0	0	0	1	0	1	1	0	0	0	0	0	0	0	39
-	PB.18502.252	0	0	0	0	0	0	0	0	0	1	0	0	0	0	0	0	0	0	0	0	1
-	PB.18502.254	0	0	0	0	0	0	0	0	0	1	0	0	0	0	0	0	0	0	0	0	1
GH_A11G2937	PB.14450.2	2	0	0	0	0	0	0	0	0	0	0	0	0	0	0	0	0	0	0	1	3
GH_A11G2937	PB.14450.3	1	0	0	0	0	0	0	0	0	0	0	0	0	0	0	0	0	0	2	0	3
GH_A11G2937	PB.14450.1	1	0	0	0	0	0	0	0	0	1	1	0	0	0	0	0	0	0	0	1	4
GH_D05G3161	PB.21881.1	0	0	0	0	0	0	0	0	0	0	1	0	1	0	0	0	0	0	0	0	2
GH_A12G0075	PB.14804.14	0	0	0	0	0	0	0	0	0	0	1	0	0	0	0	0	0	0	0	0	1
GH_A12G0497	PB.14843.694	0	0	2	0	0	0	0	1	0	0	0	0	0	0	0	0	0	0	0	0	3
GH_A12G0504	PB.14843.697	1	1	0	3	0	0	0	0	0	0	1	0	1	0	0	0	0	0	0	0	7
GH_A12G0504	PB.14843.696	1	0	1	0	2	0	0	0	0	0	1	0	0	1	0	0	0	0	0	0	6
-	PB.14843.691	0	0	0	0	0	0	0	0	0	1	0	0	0	0	0	0	0	0	0	0	1
-	PB.14843.690	0	0	0	0	0	0	0	0	0	1	0	0	0	0	0	0	0	0	0	0	1
GH_A12G0497	PB.14843.693	0	1	0	0	0	0	0	0	2	0	0	0	0	0	0	0	0	0	0	0	3
GH_A12G0497	PB.14843.692	0	1	0	0	0	0	0	1	0	0	0	0	0	0	0	0	0	0	0	0	2
GH_D02G2458	PB.19608.22	0	2	0	1	0	0	0	0	1	0	1	1	2	0	0	0	0	0	0	0	8
GH_A12G0076	PB.14804.16	0	1	0	0	0	0	0	0	0	0	1	0	0	0	0	0	0	0	0	0	2
GH_A12G0504	PB.14843.699	1	1	0	3	0	0	0	0	0	0	1	0	1	0	0	0	0	0	0	0	7
GH_A12G0504	PB.14843.698	1	0	1	0	2	0	0	0	0	0	1	0	0	1	0	0	0	0	0	0	6
GH_D02G2462	PB.19608.24	0	1	0	0	0	0	0	0	0	1	0	0	0	0	0	0	0	0	0	0	2
GH_D08G1036	PB.24786.3	0	0	0	0	0	0	0	0	0	1	1	1	0	0	0	0	0	0	0	0	3
GH_A06G1411	PB.7456.6	0	0	0	0	1	0	0	0	0	1	0	0	0	7	0	2	0	0	0	0	11
GH_D08G1036	PB.24786.1	0	0	0	0	0	0	0	0	0	1	0	1	0	0	0	0	0	0	0	0	2
GH_A06G1411	PB.7456.4	3	1	0	0	1	0	0	0	0	1	0	0	0	7	0	2	0	0	0	0	15
GH_A06G1410	PB.7456.3	1	0	0	0	0	0	0	0	0	1	1	0	1	0	0	0	0	0	0	0	4
GH_A06G1411	PB.7456.2	1	0	1	2	0	0	0	0	1	1	0	3	0	2	0	0	0	0	0	1	12
GH_A06G1410	PB.7456.1	1	0	0	0	0	0	0	0	0	1	0	0	1	0	0	0	0	0	0	0	3
GH_D08G1036	PB.24786.4	0	0	0	0	0	0	0	0	0	1	0	3	0	0	0	0	0	0	0	0	4
GH_D02G2200	PB.19413.1	0	0	0	0	0	0	0	0	0	1	1	0	0	0	0	0	0	0	0	0	2
GH_A08G1876	PB.10260.177	1	0	1	1	0	0	0	1	1	1	0	2	0	0	0	1	0	0	0	0	9
PB.10260	PB.10260.176	1	0	1	1	0	0	0	1	1	1	0	2	0	0	0	1	0	0	0	0	9
GH_A08G1876	PB.10260.175	1	0	1	1	0	0	0	1	1	1	0	2	0	0	0	1	0	0	0	0	9
GH_A08G1876	PB.10260.174	0	0	1	1	0	0	0	0	15	1	0	3	0	0	0	1	0	1	0	2	25
GH_A10G0299	PB.11565.345	0	1	2	0	3	0	0	0	0	0	0	1	2	1	1	0	0	0	0	0	11
GH_A08G1876	PB.10260.172	1	0	1	1	0	0	0	0	1	1	0	22	0	1	0	1	0	0	1	0	30
GH_A08G1876	PB.10260.171	1	11	1	1	0	0	0	1	1	1	0	3	3	0	0	1	0	0	0	0	24
GH_A10G0299	PB.11565.346	0	0	4	1	4	0	0	0	0	0	1	3	1	3	0	0	0	0	0	0	17
GH_A10G0299	PB.11565.349	0	0	2	3	0	0	0	0	0	0	1	1	1	3	0	0	0	0	0	0	11
GH_A08G1030	PB.9741.24	0	0	5	0	0	0	0	0	0	1	0	0	3	1	0	0	0	0	0	0	10
GH_A08G1030	PB.9741.27	1	5	0	0	0	0	0	0	0	1	0	0	2	0	1	0	0	0	0	0	10
GH_A08G1030	PB.9741.26	1	0	0	0	0	0	0	0	0	1	0	2	3	0	0	0	0	0	0	0	7
GH_A08G1030	PB.9741.21	0	2	0	0	0	0	0	0	0	1	0	0	0	0	0	0	0	0	0	0	3
GH_A08G1030	PB.9741.20	0	2	5	0	0	0	0	0	0	1	0	0	1	1	0	0	0	0	0	0	10
GH_A08G1876	PB.10260.178	1	0	1	1	0	0	0	1	1	1	0	2	0	0	0	1	0	0	0	0	9
GH_D02G1828	PB.19299.14	0	0	0	0	0	0	0	0	0	1	0	0	0	0	0	0	0	0	5	0	6
GH_D02G1828	PB.19299.15	0	0	0	0	0	0	0	0	0	0	1	5	9	0	0	0	0	0	5	0	20
GH_D02G1828	PB.19299.16	0	0	2	0	0	0	0	0	0	0	1	5	0	3	0	0	1	0	14	0	26
GH_D02G1828	PB.19299.17	0	0	1	0	0	0	0	0	0	0	1	5	9	3	0	0	0	0	5	0	24
GH_D02G1828	PB.19299.10	0	3	0	0	0	0	0	0	0	1	0	4	7	0	0	0	1	0	3	15	34
GH_D02G1828	PB.19299.11	0	0	0	0	0	0	0	0	0	0	1	0	0	0	0	0	0	0	5	0	6
GH_D02G1828	PB.19299.12	0	0	2	0	0	0	0	0	0	0	1	8	0	3	0	0	0	0	9	0	23
GH_D02G1828	PB.19299.13	0	0	2	0	0	0	0	0	0	0	1	3	0	3	0	0	0	0	5	0	14
PB.17776	PB.17776.23	0	0	1	0	1	0	0	0	0	0	1	0	2	0	0	0	0	0	0	0	5
GH_D01G0963	PB.17776.22	0	0	0	0	0	0	0	0	0	0	1	0	0	0	0	0	0	0	0	0	1
GH_D01G0963	PB.17776.21	0	0	4	0	8	0	0	0	0	1	0	0	0	5	0	0	0	0	0	0	18
GH_D01G0963	PB.17776.20	0	7	1	2	1	0	0	0	0	0	1	0	3	0	0	0	0	1	0	1	17
GH_A08G0186	PB.9356.192	0	1	3	2	0	0	0	0	1	0	1	0	0	0	0	0	0	0	0	0	8
GH_A08G0186	PB.9356.193	0	1	6	1	0	0	0	0	1	0	1	0	0	1	0	0	0	0	0	0	11
GH_A02G2056	PB.2924.3	0	1	6	0	0	0	0	0	0	1	0	1	0	1	0	0	0	0	0	0	10
GH_A05G1658	PB.5326.378	0	8	12	8	0	0	0	0	0	1	0	5	11	3	1	0	0	0	0	0	49
-	PB.9160.185	1	0	0	0	0	0	0	0	0	0	1	0	0	2	0	0	0	0	0	0	4
GH_A08G0186	PB.9356.194	0	2	0	1	0	0	0	0	0	0	1	0	2	0	0	0	0	0	0	0	6
-	PB.9160.187	1	0	0	0	0	0	0	0	0	0	1	0	1	0	0	0	0	0	0	0	3
-	PB.9160.188	0	0	0	0	0	0	0	0	0	0	1	0	1	0	0	0	0	0	0	0	2
GH_D12G1434	PB.29283.62	0	1	0	0	0	0	0	0	0	1	0	4	1	0	0	0	0	0	0	0	7
GH_A05G1859	PB.5326.371	0	1	0	0	0	0	0	0	0	0	1	0	0	0	0	0	0	0	0	0	2
GH_D12G1434	PB.29283.60	4	2	0	0	0	0	0	0	0	1	0	1	0	0	0	0	0	0	0	0	8
GH_A05G1658	PB.5326.377	1	2	12	7	8	0	0	0	0	1	0	10	1	10	1	1	0	0	0	0	54
GH_A05G1658	PB.5326.376	1	0	6	0	1	0	0	0	0	1	0	16	13	5	0	9	0	0	0	0	52
GH_A05G1658	PB.5326.375	2	24	0	23	0	0	0	0	0	1	0	2	2	0	3	0	0	0	0	0	57
GH_A05G1658	PB.5326.374	0	1	9	0	8	0	0	0	0	1	0	2	0	2	0	10	0	0	0	0	33
GH_A05G3821	PB.6095.3	0	0	0	0	0	0	0	0	0	0	1	0	0	0	0	0	0	0	0	0	1
GH_A13G0087	PB.16094.40	0	0	0	0	0	0	0	0	0	1	0	6	0	0	0	0	0	0	0	0	7
GH_A05G3821	PB.6095.1	0	0	0	0	0	0	0	0	0	1	1	0	0	0	0	0	0	0	0	0	2
GH_A13G0087	PB.16094.42	0	0	0	0	0	0	0	0	0	1	0	0	0	0	0	0	0	0	0	0	1
GH_A13G0088	PB.16094.44	0	0	0	0	0	0	0	0	0	0	0	1	0	0	0	0	0	0	0	0	1
GH_A13G2112	PB.17343.177	0	1	1	0	5	0	0	0	0	1	0	0	2	0	0	0	0	1	0	0	11
GH_A13G0096	PB.16094.49	0	4	14	0	0	0	0	0	0	1	0	8	5	3	1	0	0	0	0	0	36
GH_A13G1543	PB.17012.3	0	0	0	0	0	0	0	0	0	1	0	2	0	0	0	0	0	0	0	0	3
GH_A13G1543	PB.17012.4	0	0	0	0	0	0	0	0	0	0	1	2	0	0	0	0	0	0	0	0	3
GH_D08G1437	PB.25070.1	0	0	0	0	0	0	0	0	0	1	1	0	0	0	0	0	0	0	0	0	2
GH_A07G2289	PB.9082.261	2	4	17	0	2	0	0	0	0	0	1	7	3	1	0	2	0	0	0	0	39
GH_A05G4247	PB.6374.1	0	0	0	0	0	0	0	0	0	1	1	0	0	0	0	0	0	0	0	0	2
GH_A13G2112	PB.17343.175	0	4	0	2	0	0	0	0	0	1	0	1	0	0	0	0	0	1	0	0	9
GH_D09G1469	PB.26217.479	2	9	38	11	27	0	0	0	0	1	0	2	0	2	1	2	0	0	0	0	95
GH_A07G2289	PB.9082.265	2	5	0	0	0	0	0	0	0	0	1	10	5	0	0	1	0	0	3	0	27
GH_A07G2289	PB.9082.266	2	4	0	1	0	0	0	0	0	0	1	9	5	0	0	1	0	0	0	16	39
GH_A07G2289	PB.9082.268	2	4	0	1	0	0	0	0	0	0	1	8	5	0	0	1	0	0	0	16	38
GH_A07G2289	PB.9082.269	21	4	0	0	0	0	0	0	0	0	1	86	4	0	0	1	0	0	3	0	120
GH_D09G1469	PB.26217.477	32	43	0	33	0	0	3	0	4	1	0	8	3	0	5	0	0	0	0	1	133
GH_A11G2789	PB.14296.1	0	0	0	0	0	0	0	0	0	1	1	0	0	0	0	0	0	0	0	0	2
GH_D09G1469	PB.26217.471	30	39	0	33	0	0	2	0	4	1	0	8	7	0	5	0	0	1	0	1	131
GH_D09G1469	PB.26217.470	55	39	6	30	0	0	2	0	2	1	0	10	7	4	4	0	0	0	0	1	161
GH_D09G1469	PB.26217.473	3	8	34	2	21	0	0	0	0	1	0	19	16	14	1	24	0	0	0	1	144
GH_D09G1469	PB.26217.472	22	21	39	2	44	0	0	0	0	1	0	17	12	3	1	1	0	0	0	1	164
GH_A04G0012	PB.4166.2	0	2	0	0	0	0	0	2	0	0	1	0	0	0	0	0	0	0	0	0	5
GH_A04G0012	PB.4166.3	0	0	3	1	0	0	0	0	2	0	0	0	0	0	0	0	0	0	0	0	6
GH_A10G1190	PB.12042.2	3	3	1	2	0	0	0	0	0	1	0	4	2	3	5	0	0	5	4	10	43
GH_A04G0012	PB.4166.1	0	1	0	1	0	0	0	0	2	0	1	0	0	0	0	0	0	0	0	0	5
GH_A04G0012	PB.4166.4	0	1	2	0	2	0	0	0	0	0	1	0	0	0	0	0	0	0	0	0	6
GH_A04G0012	PB.4166.5	0	1	0	0	0	0	0	2	0	1	1	0	0	0	0	0	0	0	0	0	5
GH_A12G2130	PB.15868.1	0	0	0	0	0	0	0	0	0	1	1	0	0	0	0	0	0	0	0	0	2
PB.18901	PB.18901.1	0	0	0	0	0	0	0	0	0	1	0	0	0	0	0	0	0	0	0	0	1
GH_D02G1222	PB.18901.2	0	0	0	0	0	0	0	0	0	0	1	0	0	0	0	0	0	0	0	0	1
GH_A07G1692	PB.8664.9	0	1	0	4	0	0	0	0	0	1	0	2	4	0	0	0	0	0	1	7	20
GH_A07G1692	PB.8664.8	0	0	2	1	9	0	0	0	0	0	1	0	0	1	0	2	0	0	0	0	16
GH_D01G0113	PB.17566.1	0	0	0	0	0	0	0	0	0	1	1	0	0	0	0	0	0	0	0	0	2
GH_A03G2139	PB.4145.178	1	6	1	1	0	0	0	0	1	1	0	5	1	0	0	1	0	0	0	3	21
GH_D01G0113	PB.17566.3	0	0	0	0	0	0	0	0	0	1	0	0	0	0	0	0	0	0	0	0	1
GH_D01G0113	PB.17566.2	0	0	0	0	0	0	0	0	0	1	0	0	0	0	0	0	0	0	0	0	1
GH_A03G2139	PB.4145.175	1	6	1	1	0	0	0	8	0	1	0	4	1	0	0	0	0	0	1	0	24
GH_D06G1095	PB.22888.6	1	1	2	0	0	0	0	0	0	1	0	2	0	0	0	0	0	0	0	0	7
GH_A07G1692	PB.8664.1	0	1	0	4	0	0	0	3	0	1	0	2	1	0	0	0	0	0	2	1	15
GH_A03G1987	PB.4145.171	0	0	0	0	0	0	0	0	0	0	1	0	0	0	0	0	0	0	0	1	2
GH_A03G1987	PB.4145.170	0	0	0	0	0	0	0	0	0	1	0	0	0	0	0	0	0	0	2	0	3
GH_A07G1692	PB.8664.5	0	0	7	4	0	0	0	3	0	1	0	2	0	2	0	0	0	0	0	9	28
GH_A07G1692	PB.8664.4	0	0	0	4	0	0	0	0	0	1	0	2	0	1	0	0	0	0	0	1	9
GH_D09G1149	PB.26117.5	1	0	10	0	0	0	0	0	0	1	0	0	0	1	0	0	0	0	1	0	14
GH_D09G1149	PB.26117.4	1	1	4	0	0	0	0	0	0	1	0	0	0	0	0	0	0	0	0	6	13
GH_D09G1149	PB.26117.7	9	4	0	0	0	0	0	0	0	0	1	0	0	0	0	0	0	0	1	0	15
GH_D09G1149	PB.26117.6	3	4	0	0	0	0	0	0	0	1	0	0	0	0	0	0	0	0	1	0	9
GH_D09G1149	PB.26117.1	3	4	0	0	0	0	0	0	0	0	1	0	0	0	0	0	0	0	1	0	9
GH_A05G1750	PB.5325.447	0	0	0	1	0	0	0	0	0	0	0	0	0	0	0	0	0	0	0	0	1
GH_D09G1149	PB.26117.3	3	3	0	0	0	0	0	0	0	1	0	0	1	0	0	0	0	0	0	0	8
GH_D09G1149	PB.26117.2	1	1	4	0	0	0	0	0	0	0	1	0	0	0	0	0	0	0	1	0	8
GH_D09G0559	PB.25750.1	0	0	0	0	0	0	0	0	0	1	1	0	0	0	0	0	0	0	0	0	2
GH_D11G3286	PB.28686.89	1	0	0	0	0	0	0	0	0	0	1	0	0	0	0	0	0	0	0	0	2
GH_D11G3286	PB.28686.88	2	0	0	0	0	0	0	0	0	0	1	0	0	1	0	0	0	0	0	0	4
PB.26117	PB.26117.8	1	1	0	0	0	0	0	0	0	0	1	0	0	0	0	0	0	0	1	0	4
GH_D09G1110	PB.26074.1	0	0	0	0	0	0	0	0	0	1	1	0	0	0	0	0	0	0	0	0	2
PB.11348	PB.11348.7	0	0	0	0	0	0	0	0	0	1	0	0	0	0	0	0	0	0	0	0	1
GH_A09G1079	PB.11348.6	0	0	0	0	0	0	0	0	0	1	1	0	0	0	0	0	0	0	0	0	2
GH_D13G0207	PB.29694.1	0	0	0	0	0	0	0	0	0	1	1	0	1	0	0	0	0	0	0	0	3
GH_A09G1079	PB.11348.3	0	0	0	0	0	0	0	0	0	1	0	0	0	0	0	0	0	0	0	0	1
GH_D08G1707	PB.25176.43	0	14	0	13	0	0	0	0	0	1	0	1	7	0	22	0	0	0	1	0	59
GH_D11G1990	PB.28060.89	0	0	0	0	0	0	0	0	0	1	0	0	0	0	0	0	0	0	1	0	2
GH_D11G1990	PB.28060.88	0	0	0	0	0	0	0	0	0	1	0	0	0	0	0	0	0	0	1	0	2
GH_D09G0842	PB.25921.208	0	0	0	0	0	0	0	0	0	1	0	0	0	0	0	0	0	0	0	0	1
GH_D09G0842	PB.25921.207	0	0	0	0	0	0	0	0	0	1	0	0	0	0	0	0	0	0	0	0	1
GH_D11G1990	PB.28060.87	0	0	0	0	0	0	0	0	0	1	0	0	0	0	0	0	0	0	0	0	1
GH_D09G0840	PB.25921.204	0	2	0	0	0	0	0	0	4	1	0	0	0	0	0	0	0	0	0	0	7
GH_D09G0840	PB.25921.203	0	2	0	0	0	0	0	0	4	1	0	0	0	0	0	0	0	0	0	0	7
GH_D09G0840	PB.25921.202	0	2	0	0	0	0	0	3	0	1	0	0	0	0	0	0	0	0	0	0	6
GH_D09G0840	PB.25921.201	0	0	3	0	0	0	0	0	4	1	0	1	0	1	0	0	0	0	0	0	10
GH_D09G0840	PB.25921.200	0	0	0	0	0	0	0	0	0	1	0	2	2	0	0	0	0	0	0	0	5
GH_D05G3959	PB.22256.229	0	0	1	0	0	0	0	0	0	0	1	0	0	0	0	0	0	0	0	0	2
-	PB.131.1	0	0	0	0	0	0	0	0	0	1	1	0	0	0	0	0	0	0	0	0	2
GH_D05G2799	PB.21804.2	0	0	0	0	1	0	0	0	0	1	0	0	0	1	0	0	0	0	0	0	3
-	PB.17295.1	0	0	0	0	0	0	0	0	0	0	1	0	0	0	0	0	0	0	0	0	1
GH_A08G2610	PB.10422.824	0	2	0	1	0	0	0	0	0	1	0	0	3	0	0	0	0	0	0	0	7
GH_D05G3293	PB.21991.4	0	0	0	0	0	0	0	0	0	1	0	0	0	0	0	0	0	0	0	0	1
GH_A08G2610	PB.10422.821	0	2	0	1	1	0	0	0	0	0	1	0	3	0	0	0	0	0	0	0	8
GH_A08G2610	PB.10422.820	0	3	0	1	1	0	0	0	0	0	0	0	2	0	0	0	0	0	0	0	7
GH_A08G2610	PB.10422.823	0	1	5	0	0	0	0	0	0	1	0	0	1	6	0	1	0	0	0	0	15
GH_A08G2610	PB.10422.822	0	0	6	0	5	0	0	0	0	1	0	0	1	2	0	1	0	0	0	0	16
GH_D03G1567	PB.20451.25	0	0	2	0	0	0	0	0	0	1	0	1	0	1	0	0	0	0	0	0	5
GH_A02G0121	PB.1701.83	1	1	0	0	0	0	0	0	0	0	0	0	0	0	0	0	0	0	0	0	2
GH_A02G0121	PB.1701.82	0	0	6	0	0	0	0	0	0	0	0	0	3	0	0	0	0	0	0	0	9
GH_D11G3447	PB.28725.99	0	0	0	0	0	0	0	0	6	1	0	0	1	0	0	0	0	0	2	0	10
GH_A02G0121	PB.1701.87	3	1	0	0	0	0	0	0	0	0	0	0	0	1	0	0	0	0	0	0	5
GH_A02G0121	PB.1701.86	0	1	0	0	0	0	0	0	0	0	0	0	0	1	0	0	0	0	0	0	2
GH_A05G0117	PB.5123.202	0	1	4	0	0	0	0	0	0	0	0	4	0	0	0	0	0	0	0	0	9
GH_A02G0121	PB.1701.84	0	1	0	0	0	0	0	0	0	0	0	0	0	1	0	0	0	0	0	0	2
GH_D03G1137	PB.20278.1	0	0	0	0	0	0	0	0	0	1	1	0	0	0	0	0	0	0	0	0	2
GH_A02G0122	PB.1701.89	0	0	0	0	0	0	0	0	0	0	0	0	0	0	0	0	0	1	1	0	2
GH_A02G0121	PB.1701.88	1	1	0	0	0	0	0	0	0	0	0	0	0	0	0	0	0	0	0	0	2
GH_A05G0120	PB.5123.208	1	0	0	0	0	0	0	0	0	0	1	0	0	0	0	0	0	0	0	0	2
GH_A05G0120	PB.5123.209	1	0	0	0	0	0	0	0	0	0	1	0	0	0	0	0	0	0	0	0	2
GH_D05G0470	PB.21505.672	3	0	1	0	2	0	0	0	0	1	0	0	0	0	0	0	0	0	0	0	7
GH_D05G0470	PB.21505.673	1	1	0	0	1	0	0	0	0	1	0	1	1	0	0	0	0	0	0	0	6
GH_D01G0197	PB.17617.2	0	1	0	0	0	0	0	0	0	1	0	0	0	0	0	0	0	0	0	0	2
GH_D01G0197	PB.17617.3	0	0	0	0	0	0	0	0	0	1	0	0	1	0	0	0	0	0	0	0	2
GH_A03G0265	PB.3030.1	0	0	0	0	0	0	0	0	0	1	1	0	0	0	0	0	0	0	0	0	2
GH_D01G0197	PB.17617.1	0	1	0	0	0	0	0	0	0	0	1	0	0	0	0	0	0	0	0	0	2
GH_D01G0197	PB.17617.6	0	0	4	0	0	0	0	0	0	0	0	0	0	1	0	0	0	0	0	0	5
PB.20253	PB.20253.115	0	1	6	0	0	0	0	0	0	1	0	0	0	0	0	0	0	0	0	0	8
GH_A02G1501	PB.2734.1	0	0	0	0	0	0	0	0	0	1	1	0	0	0	0	0	0	0	0	0	2
GH_D01G0197	PB.17617.5	0	1	0	0	0	0	0	0	0	1	0	0	0	0	0	0	0	0	0	0	2
GH_D03G1091	PB.20253.118	0	0	2	0	4	0	0	0	0	1	0	0	0	0	0	2	0	0	0	0	9
GH_A08G2364	PB.10423.451	0	0	0	0	0	0	0	0	0	0	1	0	0	0	0	0	0	0	0	0	1
GH_A05G3168	PB.5598.1	0	0	0	0	0	0	0	0	0	1	1	0	0	0	0	0	0	0	0	0	2
PB.11666	PB.11666.19	0	2	0	0	0	0	0	0	0	0	1	1	0	0	0	0	0	0	0	0	4
GH_D01G2189	PB.18473.581	22	28	8	11	1	0	0	0	1	1	0	63	4	4	7	1	1	2	8	3	165
GH_D05G3948	PB.22256.222	0	0	0	0	0	0	0	0	0	1	0	1	0	0	0	0	0	0	0	0	2
GH_D09G0688	PB.25881.4	0	0	1	0	1	0	0	0	0	1	0	0	0	0	0	0	0	0	0	0	3
GH_D06G0959	PB.22757.10	3	1	5	0	2	0	0	2	0	1	0	5	3	1	0	0	0	0	0	0	23
GH_A07G2604	PB.9241.1	0	0	0	0	0	0	0	0	0	1	1	0	0	0	0	0	0	0	0	0	2
GH_D09G0688	PB.25881.5	0	1	0	2	0	0	0	0	1	1	0	0	0	0	0	0	0	0	0	0	5
GH_A02G0321	PB.1707.85	4	0	4	4	0	0	0	0	8	1	0	6	2	7	1	0	0	0	3	0	40
GH_A02G0321	PB.1707.84	1	2	0	4	0	0	0	10	0	1	0	10	3	1	1	0	0	0	3	0	36
GH_A02G0321	PB.1707.87	4	2	9	4	0	0	0	0	9	1	0	1	2	2	1	0	0	0	3	0	38
GH_A02G0321	PB.1707.86	4	0	0	0	0	0	0	0	8	1	0	2	0	4	0	11	0	0	3	0	33
GH_A02G0321	PB.1707.81	10	3	0	4	0	0	0	0	9	1	0	8	2	1	1	0	0	0	3	0	42
GH_A02G0321	PB.1707.80	5	4	0	4	0	0	0	0	9	1	0	8	1	1	1	0	0	0	3	0	37
GH_A02G0321	PB.1707.83	1	4	0	4	0	0	0	10	1	1	0	8	1	1	1	0	0	0	3	0	35
GH_A02G0321	PB.1707.82	1	0	10	0	11	0	0	10	0	1	0	3	0	5	0	0	0	0	3	0	44
GH_A02G0321	PB.1707.89	1	0	10	0	0	0	0	10	0	1	0	6	5	2	0	0	0	0	3	0	38
GH_A02G0321	PB.1707.88	3	3	0	4	0	0	0	10	1	1	0	10	2	1	1	0	0	0	3	0	39
GH_A12G1093	PB.15367.30	35	0	1	0	0	0	0	16	0	1	0	7	9	6	1	5	0	0	6	0	87
GH_A12G1093	PB.15367.31	21	9	6	0	5	0	0	0	0	1	0	24	0	1	1	0	0	0	22	0	90
GH_A12G1093	PB.15367.32	31	9	6	0	5	0	0	1	0	1	0	5	0	1	1	0	0	0	21	0	81
GH_A12G1093	PB.15367.33	21	9	6	0	5	0	0	16	0	1	0	16	0	1	1	0	0	0	6	0	82
-	PB.12686.3	0	0	0	0	0	0	0	0	0	0	1	0	0	0	0	0	0	0	0	0	1
GH_A10G2055	PB.12686.2	0	0	0	0	0	0	0	0	0	1	0	0	0	0	0	0	0	0	0	0	1
GH_A12G1093	PB.15367.36	27	0	31	33	1	0	0	0	18	1	0	11	4	8	5	0	0	0	0	8	147
GH_A12G1093	PB.15367.37	46	9	6	0	5	0	0	16	0	1	0	10	0	1	1	0	0	0	6	0	101
GH_A12G1093	PB.15367.38	30	9	7	0	5	0	0	16	0	1	0	7	0	0	1	0	0	0	6	0	82
GH_A12G1093	PB.15367.39	11	9	7	0	5	0	0	0	0	1	0	26	1	0	1	0	0	0	0	23	84
GH_D01G2189	PB.18473.589	21	24	8	6	1	0	0	0	2	1	0	212	10	4	12	1	1	2	8	2	315
GH_A10G1804	PB.12521.11	0	0	0	0	0	0	0	0	0	0	1	0	0	0	0	0	0	0	0	0	1
GH_A05G0990	PB.5314.63	2	2	0	0	0	0	0	0	0	0	1	0	0	0	0	0	0	0	0	0	5
GH_A08G0675	PB.9440.2	0	1	13	0	0	0	0	0	3	1	0	2	0	2	0	0	0	0	1	0	23
GH_A07G0336	PB.7889.498	0	0	0	0	0	0	0	0	0	1	0	0	0	0	0	0	0	0	0	0	1
GH_A07G0336	PB.7889.499	0	0	0	0	0	0	0	0	0	1	0	0	0	0	0	0	0	0	0	0	1
GH_A04G0119	PB.4247.2	0	0	0	0	0	0	0	0	0	1	1	0	0	0	0	0	0	0	0	0	2
GH_A07G0336	PB.7889.497	0	1	2	0	0	0	0	0	0	1	0	0	0	0	0	0	0	0	0	0	4
GH_A07G0336	PB.7889.494	0	2	0	1	0	0	0	0	0	1	0	0	0	0	0	0	0	0	0	0	4
GH_A04G0119	PB.4247.1	0	0	0	0	0	0	0	0	0	0	1	0	0	0	0	0	0	0	0	0	1
GH_A07G0332	PB.7889.492	0	0	0	0	0	0	0	0	0	0	1	1	1	0	0	0	0	0	0	0	3
GH_A07G0332	PB.7889.490	0	0	0	0	0	0	0	0	0	1	0	0	0	0	0	0	0	0	0	0	1
GH_A07G0332	PB.7889.491	0	0	1	0	0	0	0	0	0	1	0	0	0	1	0	0	0	0	0	0	3
-	PB.18728.1	0	0	0	0	0	0	0	0	0	1	1	0	0	0	0	0	0	0	0	0	2
GH_D11G2300	PB.28230.39	0	2	30	0	4	0	0	0	1	1	0	3	1	3	0	0	0	0	0	0	45
GH_D11G2300	PB.28230.38	0	17	0	3	0	0	0	10	0	1	0	1	4	0	0	0	0	0	0	0	36
GH_D11G2300	PB.28230.37	1	7	15	0	0	0	0	0	1	1	0	2	3	0	0	0	0	0	0	0	30
GH_D11G2300	PB.28230.36	0	17	0	4	0	0	0	0	2	1	0	1	2	0	1	0	0	0	0	0	28
GH_D11G2300	PB.28230.35	0	10	0	0	0	0	0	0	0	1	0	0	1	0	1	0	0	0	0	0	13
GH_D11G2300	PB.28230.34	1	3	29	0	0	0	0	0	1	1	0	6	0	0	2	0	0	0	0	1	44
GH_D11G2300	PB.28230.32	0	10	6	1	4	0	0	0	0	1	0	0	1	3	0	0	0	0	0	0	26
GH_D11G2300	PB.28230.31	1	7	15	2	0	0	0	0	2	1	0	2	1	0	0	0	0	0	0	0	31
GH_D11G2300	PB.28230.30	1	2	29	2	0	0	0	0	2	1	0	2	1	0	0	0	0	0	0	0	40
GH_D11G2420	PB.28316.12	0	0	3	0	3	0	0	0	0	0	0	0	0	0	0	0	0	0	0	0	6
-	PB.30851.3	0	0	0	0	0	0	0	0	0	1	1	0	0	0	0	0	0	0	0	0	2
-	PB.30851.2	0	0	0	0	0	0	0	0	0	1	0	0	0	0	0	0	0	0	0	0	1
-	PB.25900.1	0	0	1	0	0	0	0	0	0	0	1	0	0	0	0	0	0	0	0	0	2
GH_D11G2420	PB.28316.10	4	0	0	0	0	0	0	0	0	1	0	0	1	0	0	0	0	0	0	0	6
GH_D11G2420	PB.28316.11	0	0	7	0	3	0	0	0	0	1	0	0	0	4	0	0	0	0	0	0	15
GH_D02G0044	PB.18501.73	0	8	1	0	2	0	0	0	0	1	0	0	0	2	0	0	0	0	0	0	14
GH_D01G0847	PB.17746.268	0	0	0	0	0	0	0	0	0	1	0	0	0	0	0	0	0	0	0	0	1
GH_A08G1762	PB.10215.11	1	5	0	0	0	0	1	0	0	1	0	1	1	0	0	0	0	0	0	1	11
GH_A08G1762	PB.10215.10	0	0	0	0	0	3	0	5	0	1	0	0	0	0	0	0	0	0	0	0	9
GH_A08G1762	PB.10215.13	0	0	0	0	0	0	0	0	0	1	0	0	0	0	0	0	0	0	0	0	1
GH_A08G1762	PB.10215.12	0	5	0	0	0	0	1	0	0	1	0	2	1	0	0	0	0	0	0	1	11
GH_A08G2518	PB.10422.619	0	1	0	0	0	0	0	0	0	1	0	0	0	0	0	0	0	0	0	0	2
GH_D10G0370	PB.26620.100	4	0	0	0	0	0	0	0	0	1	0	0	0	0	0	0	0	0	0	0	5
GH_D13G1182	PB.30185.3	2	1	0	0	0	0	0	0	0	1	0	0	0	0	0	0	0	0	0	0	4
GH_A05G1972	PB.5325.983	0	0	0	0	0	0	0	0	0	1	0	0	0	0	0	0	0	0	0	0	1
GH_A11G1132	PB.13166.348	1	1	1	0	0	0	0	0	0	1	0	0	0	0	0	0	0	0	0	0	4
GH_D09G1829	PB.26239.12	1	6	19	1	0	0	0	0	13	1	0	1	1	2	0	0	0	0	1	0	46
GH_D10G1975	PB.27387.127	8	6	1	5	4	0	0	0	0	1	0	2	1	2	5	1	0	0	0	0	36
GH_A11G2877	PB.14386.11	4	6	11	0	0	0	0	0	0	0	1	3	2	0	1	0	0	0	0	0	28
GH_D12G0716	PB.28950.1	0	0	0	0	0	0	0	0	0	1	1	0	0	0	0	0	0	0	0	0	2
GH_A01G1454	PB.1053.58	11	11	144	0	61	5	0	13	17	1	0	6	1	6	0	0	0	0	9	0	285
GH_A01G1454	PB.1053.59	12	25	98	1	39	5	0	13	17	1	0	14	2	18	0	3	0	0	9	0	257
GH_A01G1454	PB.1053.56	19	69	0	21	0	0	0	4	81	1	0	18	8	0	2	0	0	0	3	1	227
GH_A01G1454	PB.1053.57	9	10	144	0	61	5	0	13	0	1	0	5	1	6	0	0	0	0	9	0	264
GH_A01G1454	PB.1053.54	11	68	56	6	0	5	0	13	17	1	0	22	17	5	0	0	0	0	9	0	230
GH_A01G1454	PB.1053.55	15	66	90	20	0	5	0	13	17	1	0	15	8	0	2	0	0	0	9	0	261
GH_A01G1454	PB.1053.53	11	67	56	6	0	5	0	55	0	1	0	108	18	5	0	0	0	0	9	0	341
GH_A01G1454	PB.1053.51	14	31	38	15	0	5	0	55	0	1	0	15	4	4	2	0	0	0	9	0	193
GH_A03G1066	PB.3521.1	0	0	0	0	0	0	0	0	0	1	1	0	0	0	0	0	0	0	0	0	2
GH_A09G1076	PB.11346.1	0	0	0	0	0	0	0	0	0	1	1	0	0	0	0	0	0	0	0	0	2
GH_A10G1945	PB.12596.5	0	3	3	0	0	0	0	0	0	0	1	2	1	0	0	0	0	0	0	0	10
GH_D07G0789	PB.23412.1384	2	4	0	4	0	0	0	0	0	1	0	5	1	0	1	0	0	1	3	0	22
GH_A08G0887	PB.9608.8	0	1	0	0	0	0	0	0	4	1	0	1	0	0	2	1	0	0	0	3	13
GH_A05G1466	PB.5315.1447	0	0	0	0	0	0	0	0	0	0	1	0	0	0	0	0	0	0	0	0	1
GH_A05G1466	PB.5315.1446	0	0	0	0	0	0	0	0	0	1	0	1	0	3	0	0	0	0	0	0	5
GH_A05G1466	PB.5315.1445	0	0	0	0	0	0	0	0	0	1	0	0	2	0	0	0	0	0	0	0	3
GH_A05G1466	PB.5315.1444	0	0	0	0	0	0	0	0	0	1	0	1	1	2	0	0	0	0	0	0	5
GH_A05G1466	PB.5315.1443	0	0	0	0	0	0	0	0	0	0	1	0	0	0	0	0	0	0	0	0	1
GH_A05G1466	PB.5315.1442	0	0	0	0	0	0	0	0	0	1	0	0	2	0	0	0	0	0	0	0	3
-	PB.17542.3	0	0	0	0	0	0	0	0	0	1	0	0	0	0	0	0	0	0	0	0	1
-	PB.17542.1	0	0	0	0	0	0	0	0	0	0	1	0	0	0	0	0	0	0	0	0	1
-	PB.29059.1	0	0	0	0	0	0	0	0	0	1	1	0	0	0	0	0	0	0	0	0	2
GH_A05G1466	PB.5315.1448	0	0	0	0	0	0	0	0	0	0	1	0	0	0	0	0	0	0	0	0	1
-	PB.21220.3	0	0	0	0	0	0	0	0	0	0	1	0	0	0	0	0	0	0	0	0	1
-	PB.21220.2	0	0	0	0	0	0	0	0	0	1	0	0	0	0	0	0	0	0	0	0	1
GH_D07G1786	PB.23996.49	0	1	0	0	0	0	0	0	0	1	0	4	1	1	0	0	0	0	0	0	8
GH_D12G1901	PB.29465.159	2	0	1	0	0	0	0	0	0	0	1	0	0	3	0	0	0	0	0	0	7
GH_D07G1784	PB.23996.44	0	1	0	0	0	0	0	0	0	1	0	0	0	0	0	0	0	0	0	0	2
GH_D07G1784	PB.23996.45	0	0	2	0	0	0	0	0	0	1	0	1	0	1	0	0	0	0	0	0	5
GH_D07G1784	PB.23996.46	0	0	0	0	0	0	0	0	0	1	0	1	1	0	0	0	0	0	0	0	3
GH_D07G1784	PB.23996.47	0	1	0	0	0	0	0	0	0	1	0	0	0	0	0	0	0	0	0	0	2
GH_D12G1900	PB.29465.152	0	0	0	0	0	0	0	0	0	1	0	0	1	0	0	0	0	0	0	0	2
GH_D12G1900	PB.29465.153	0	0	0	0	0	0	0	0	0	1	0	0	0	6	0	0	0	0	0	0	7
GH_D12G1900	PB.29465.150	0	0	0	0	0	0	0	0	0	1	0	0	2	0	0	0	0	0	0	0	3
GH_D07G1784	PB.23996.43	0	0	0	0	0	0	0	0	0	1	0	0	0	0	0	0	0	0	0	0	1
GH_A11G0801	PB.13072.12	0	1	0	0	0	0	0	0	0	1	0	1	0	0	0	0	0	0	0	0	3
GH_A11G0801	PB.13072.11	0	1	0	0	0	0	0	0	0	1	0	1	0	0	0	0	0	0	0	0	3
GH_A11G0801	PB.13072.10	0	0	3	0	0	0	0	0	0	1	0	3	1	0	0	0	0	0	0	0	8
GH_D05G0287	PB.21506.505	0	0	0	0	0	0	0	0	0	0	1	0	0	0	0	0	0	0	0	0	1
GH_D03G0784	PB.20084.3	1	1	0	0	0	0	0	0	0	1	0	0	0	0	0	0	0	0	0	0	3
GH_D10G0637	PB.26621.663	0	2	0	1	0	0	0	0	0	0	0	0	0	0	0	0	0	0	0	0	3
GH_D10G0636	PB.26621.662	0	0	0	0	0	0	0	0	0	0	1	0	0	0	0	0	0	0	0	0	1
GH_D10G0636	PB.26621.660	0	0	0	0	0	0	0	0	0	0	1	0	0	0	0	0	0	0	0	0	1
GH_D10G0637	PB.26621.665	0	0	2	0	1	0	0	0	0	0	0	0	0	0	0	0	0	0	0	0	3
GH_D02G1548	PB.19091.35	51	18	1	2	0	0	0	5	0	1	0	9	1	2	0	1	0	0	2	0	93
GH_A01G1183	PB.737.3	0	1	0	0	0	0	0	0	0	1	0	0	1	0	0	0	0	0	1	0	4
GH_A01G1967	PB.1393.181	2	8	0	12	0	0	0	0	1	1	0	0	0	0	1	0	0	0	0	0	25
GH_A10G2681	PB.12915.19	0	0	2	0	2	0	0	0	0	1	0	1	3	6	0	1	0	0	3	0	19
GH_A05G0130	PB.5123.218	0	0	5	0	1	0	0	0	0	0	0	0	0	0	0	0	0	0	0	0	6
GH_A01G1183	PB.737.2	0	0	2	0	1	0	0	0	0	1	0	0	0	1	0	0	0	0	0	0	5
GH_A01G1731	PB.1283.1	0	0	0	0	0	0	0	0	0	0	1	0	0	0	0	0	0	0	0	0	1
GH_A01G1731	PB.1283.2	0	0	0	0	0	0	0	0	0	1	1	0	0	0	0	0	0	0	0	0	2
GH_A01G1183	PB.737.1	0	1	0	1	0	0	0	0	0	1	1	0	0	0	0	0	0	0	0	1	5
GH_D09G1297	PB.26217.65	0	0	7	0	7	0	0	0	0	0	1	0	0	2	0	3	0	0	0	0	20
GH_D01G2255	PB.18476.378	0	0	0	0	0	0	0	1	0	1	0	1	15	0	6	0	0	0	0	0	24
GH_A02G0418	PB.1760.39	0	0	0	1	0	0	0	1	0	1	0	0	2	0	0	0	0	0	0	0	5
GH_A02G0418	PB.1760.38	0	0	0	0	0	0	0	0	0	1	0	1	1	0	0	0	0	0	0	0	3
GH_A02G0416	PB.1760.37	0	0	0	0	0	0	0	0	0	1	0	0	0	0	0	0	0	0	0	0	1
GH_A02G0416	PB.1760.36	0	0	0	0	0	0	0	0	0	1	0	0	0	0	0	0	0	0	0	0	1
GH_D01G2255	PB.18476.370	4	3	10	6	0	0	0	0	7	1	0	2	2	4	1	0	0	0	0	4	44
GH_D01G2255	PB.18476.371	4	9	9	5	0	0	0	0	0	1	0	3	6	3	2	0	0	0	1	0	43
GH_D01G2255	PB.18476.376	4	1	5	1	1	0	0	0	0	1	0	5	14	14	1	1	0	0	0	0	48
GH_A10G2011	PB.12660.2	0	0	0	0	0	0	0	0	0	1	1	0	0	0	0	0	0	0	0	0	2
GH_D01G2255	PB.18476.374	4	2	16	1	2	0	0	0	0	1	0	3	1	9	1	1	0	0	0	0	41
GH_A04G1634	PB.5102.452	0	0	0	0	0	0	0	0	0	1	0	2	0	0	0	0	0	0	0	0	3
GH_A04G1634	PB.5102.453	0	0	0	0	0	0	0	0	0	1	0	2	0	0	0	0	0	0	0	0	3
GH_A06G0599	PB.6813.71	14	21	0	28	0	0	0	1	0	1	0	8	8	0	4	0	0	0	2	1	88
GH_A06G0599	PB.6813.70	2	20	18	5	9	0	0	0	0	1	0	5	3	3	0	1	0	0	1	0	68
GH_A06G0599	PB.6813.77	5	26	4	5	4	0	0	1	0	1	0	6	2	1	0	0	0	0	1	0	56
GH_A04G1642	PB.5102.457	0	4	0	2	0	0	0	0	0	0	0	0	0	0	0	0	0	0	0	0	6
GH_A06G0599	PB.6813.75	22	12	18	0	4	0	0	0	0	1	0	9	2	2	0	0	0	0	0	0	70
GH_A06G0599	PB.6813.74	3	7	23	0	17	0	0	1	0	1	0	8	3	2	0	0	0	0	2	0	67
GH_A06G0547	PB.6776.20	1	15	0	2	0	0	0	0	0	1	0	11	1	0	2	0	1	0	0	18	52
GH_A06G0547	PB.6776.21	7	16	0	3	0	0	1	0	0	1	0	15	0	0	1	0	1	0	1	0	46
GH_A04G1642	PB.5102.458	0	4	0	2	0	0	0	0	0	0	0	0	0	0	0	0	0	0	0	0	6
GH_A04G1642	PB.5102.459	0	4	0	2	0	0	0	0	0	0	0	0	0	0	0	0	0	0	0	0	6
GH_A06G0547	PB.6776.24	1	16	0	3	0	0	1	0	0	1	0	10	0	0	1	0	1	0	1	0	35
GH_A06G0547	PB.6776.25	5	9	0	10	0	0	1	0	0	1	0	5	0	0	2	0	0	6	1	0	40
GH_A06G0547	PB.6776.26	0	3	7	0	1	0	0	0	0	1	0	0	2	0	0	0	0	0	0	0	14
GH_A09G2529	PB.11514.366	2	2	0	0	1	0	0	14	1	1	0	5	2	2	0	3	1	0	1	0	35
GH_A09G2529	PB.11514.365	2	1	0	2	1	0	1	0	2	1	0	4	3	2	1	3	1	0	0	0	24
GH_A03G1140	PB.3574.4	0	2	0	0	0	0	0	1	0	0	1	1	0	0	0	0	0	0	0	0	5
GH_D03G1781	PB.20506.5	2	1	0	0	0	0	0	0	3	0	0	0	0	0	0	0	0	0	0	0	6
GH_D03G1781	PB.20506.4	1	0	4	0	0	0	0	2	0	0	0	0	0	0	0	0	0	0	0	0	7
GH_D03G1781	PB.20506.6	3	1	0	0	0	0	0	2	0	0	0	1	0	0	0	0	0	0	0	0	7
GH_A11G0595	PB.12963.3	0	0	4	0	0	0	0	0	0	1	1	0	0	0	0	0	0	0	0	0	6
GH_A11G0595	PB.12963.2	0	2	0	0	0	0	0	0	0	0	1	0	0	0	0	0	0	0	0	0	3
GH_A09G2529	PB.11514.369	3	1	1	0	12	0	0	0	0	1	0	5	0	6	0	7	1	0	0	0	37
GH_D03G1781	PB.20506.2	2	1	0	0	0	0	0	0	3	0	0	0	0	0	0	0	0	0	0	0	6
GH_A11G1251	PB.13229.1	0	0	0	0	0	0	0	0	0	0	1	0	0	0	0	0	0	0	0	0	1
GH_A11G1251	PB.13229.2	0	0	0	0	0	0	0	0	0	1	1	0	0	0	0	0	0	0	0	0	2
GH_A03G1853	PB.4093.2	0	0	0	0	0	0	0	0	0	1	0	0	0	0	0	0	0	0	0	0	1
GH_A03G1853	PB.4093.1	0	0	0	0	0	0	0	0	0	1	1	0	0	0	0	0	0	0	0	0	2
GH_D08G1324	PB.24977.8	0	0	0	0	0	0	0	0	0	1	0	0	0	0	0	0	0	0	0	0	1
GH_A01G2400	PB.1565.1	0	0	0	0	0	0	0	0	0	1	1	0	0	0	0	0	0	0	0	0	2
GH_D10G2478	PB.27724.33	0	0	2	0	20	0	0	0	0	1	0	2	0	22	0	4	0	0	0	0	51
GH_A13G0788	PB.16387.2	0	0	0	0	0	0	0	0	0	1	0	0	0	0	0	0	0	0	0	1	2
GH_A13G0788	PB.16387.1	0	0	0	0	0	0	0	0	0	1	1	0	0	0	0	0	0	0	1	0	3
GH_A08G1915	PB.10294.4	0	0	0	1	0	0	0	0	0	1	0	0	1	0	0	0	0	0	0	0	3
GH_A08G1915	PB.10294.1	0	0	0	2	0	0	0	0	0	0	1	0	0	0	0	0	0	0	0	0	3
GH_A08G1915	PB.10294.2	0	0	0	0	2	0	0	0	0	0	0	0	0	0	1	0	0	0	0	0	3
GH_A08G1915	PB.10294.3	0	0	0	0	1	0	0	0	0	1	0	0	0	1	0	1	0	0	0	0	4
GH_D02G1265	PB.18941.24	1	1	0	0	0	1	0	0	0	1	0	0	5	0	0	0	1	0	1	0	11
GH_D02G1265	PB.18941.25	0	0	0	0	0	0	0	0	0	1	0	0	6	0	0	0	1	0	1	0	9
GH_D02G1265	PB.18941.26	0	0	0	0	0	0	0	0	0	1	0	0	5	0	0	0	0	0	0	5	11
GH_D02G1265	PB.18941.27	0	0	0	0	0	0	0	0	0	1	0	0	0	5	0	0	0	0	0	0	6
GH_D02G1265	PB.18941.28	0	0	2	0	0	1	0	0	0	1	0	1	0	2	0	0	1	0	1	0	9
GH_D02G1265	PB.18941.29	0	0	0	0	0	1	0	0	0	1	0	1	0	5	0	0	0	0	0	0	8
GH_D02G1255	PB.18939.10	1	3	0	2	0	0	0	0	0	1	1	0	1	0	2	0	0	0	0	0	11
GH_A03G0674	PB.3296.1	0	0	0	0	0	0	0	0	0	1	1	0	0	0	0	0	0	0	0	0	2
GH_A05G1289	PB.5315.1046	0	11	28	0	14	0	0	0	0	1	0	1	0	2	0	2	0	0	0	0	59
GH_A09G0902	PB.11296.2	0	0	0	0	0	0	0	0	0	1	1	0	0	0	0	0	0	0	0	0	2
GH_A05G3145	PB.5578.4	0	0	2	0	0	0	0	0	0	1	0	0	0	0	0	0	0	0	0	0	3
GH_A05G3145	PB.5578.5	0	2	0	0	0	0	0	0	0	0	1	0	0	0	0	0	0	0	0	0	3
GH_A13G1583	PB.17050.4	0	0	0	0	0	0	0	0	0	0	1	0	0	0	0	0	0	0	0	0	1
GH_D05G0606	PB.21506.1110	0	1	0	0	0	0	0	0	0	1	0	3	0	0	0	0	0	0	0	0	5
GH_A05G3145	PB.5578.2	0	2	0	0	0	0	0	0	0	0	0	0	0	0	0	0	0	0	0	0	2
GH_A05G3145	PB.5578.3	0	0	2	0	0	0	0	0	0	0	0	0	0	0	0	0	0	0	0	0	2
GH_A07G1323	PB.8331.81	0	8	0	0	0	0	0	0	0	1	0	1	2	0	0	0	0	0	0	0	12
GH_A07G1323	PB.8331.80	0	0	13	0	0	0	0	0	0	1	0	2	0	4	0	0	0	0	0	0	20
GH_A07G1323	PB.8331.83	0	0	9	0	0	0	0	0	0	1	0	1	4	1	0	0	0	0	0	0	16
GH_A07G1323	PB.8331.82	0	5	0	0	0	0	0	0	0	1	0	1	1	0	0	0	0	0	0	0	8
GH_A07G1323	PB.8331.85	0	0	0	0	0	0	0	0	0	1	0	5	9	0	0	0	0	0	0	0	15
GH_A07G1323	PB.8331.87	0	5	0	0	0	0	0	0	0	1	0	0	0	0	0	0	0	0	0	0	6
GH_A07G1323	PB.8331.86	0	5	0	0	0	0	0	0	0	1	0	0	4	0	0	0	0	0	0	0	10
PB.22336	PB.22336.262	12	14	0	0	0	0	0	3	0	1	0	2	1	0	0	0	0	0	2	0	35
PB.22336	PB.22336.263	8	13	3	0	0	0	0	2	0	1	0	2	1	0	0	0	0	0	0	0	30
GH_D06G0239	PB.22336.261	7	14	3	0	0	0	0	0	0	1	0	2	1	0	0	0	0	0	2	0	30
GH_D06G0239	PB.22336.266	0	0	0	0	0	0	0	0	0	1	0	0	0	21	0	0	0	0	0	0	22
PB.22336	PB.22336.267	6	2	3	12	0	0	0	0	6	1	0	2	2	0	0	0	0	0	0	1	35
PB.22336	PB.22336.265	12	13	0	0	0	0	0	3	0	1	0	2	1	0	0	0	0	0	2	0	34
GH_D06G0239	PB.22336.268	10	0	30	0	2	0	0	1	0	1	0	2	0	0	0	0	0	0	2	0	48
GH_D06G0239	PB.22336.269	0	0	9	0	2	0	0	0	0	1	0	1	0	0	0	0	0	0	0	0	13
-	PB.1702.121	0	0	0	0	0	0	0	0	0	0	1	0	0	0	0	0	0	0	0	0	1
GH_D01G2189	PB.18473.390	20	17	2	1	0	0	0	2	0	1	0	69	21	5	8	2	184	11	14	3	360
GH_D11G1863	PB.28007.9	1	3	9	0	0	0	0	0	0	1	0	0	0	2	0	0	0	0	0	0	16
GH_D11G1863	PB.28007.8	0	0	0	0	0	0	0	0	0	1	0	2	2	0	0	0	0	0	0	0	5
GH_A11G2327	PB.13941.48	0	0	1	0	1	0	0	0	0	1	0	0	0	2	0	0	0	0	0	0	5
GH_D11G1863	PB.28007.1	1	7	0	3	0	0	0	0	0	1	1	2	2	1	0	0	0	0	0	0	18
GH_D11G1863	PB.28007.3	1	4	3	1	0	0	0	0	0	1	0	2	2	2	0	0	0	0	0	0	16
GH_D11G1863	PB.28007.2	0	3	3	0	0	0	0	0	0	1	0	2	0	8	0	0	0	0	0	0	17
GH_D11G1863	PB.28007.5	0	3	3	0	0	0	0	0	0	1	0	2	0	8	0	0	0	0	0	0	17
GH_D11G1863	PB.28007.6	0	0	9	0	8	0	0	0	0	1	0	1	0	3	0	1	0	0	0	0	23
-	PB.21777.6	1	0	0	0	0	0	0	0	0	1	0	0	3	0	0	0	0	0	0	0	5
GH_D12G0979	PB.29141.1	0	0	0	0	0	0	0	0	0	1	1	0	0	0	0	0	0	0	0	0	2
GH_D09G1297	PB.26217.64	0	2	5	0	1	0	0	0	0	0	1	1	0	5	0	0	0	0	0	0	15
GH_D01G1922	PB.18435.3	0	0	0	0	0	0	0	0	0	1	1	0	0	0	0	0	0	0	0	0	2
GH_D08G1740	PB.25187.2	3	1	0	1	0	0	0	0	0	1	0	9	5	1	0	0	0	0	7	11	39
GH_A05G1154	PB.5315.473	0	0	1	0	0	0	0	0	0	0	1	0	0	1	0	0	0	0	0	0	3
GH_A05G1585	PB.5326.135	0	0	0	0	0	0	0	0	0	0	1	0	0	0	0	0	0	0	0	0	1
GH_D02G2442	PB.19597.4	0	0	0	0	0	0	0	0	0	1	0	0	0	0	0	0	0	0	2	0	3
GH_A05G1585	PB.5326.134	0	0	0	0	0	0	0	0	0	0	1	0	0	0	0	0	0	0	0	0	1
GH_A05G1590	PB.5326.137	0	0	0	0	0	0	0	0	0	1	0	0	0	0	0	0	0	0	0	0	1
GH_A11G0804	PB.13076.18	0	0	0	0	0	0	0	0	0	1	0	0	0	0	0	0	0	0	0	0	1
GH_A11G0804	PB.13076.17	0	1	0	0	0	0	0	0	0	0	0	0	0	0	0	0	0	0	0	0	1
GH_A11G0804	PB.13076.16	0	1	0	0	0	0	0	0	0	1	0	0	0	0	0	0	0	0	0	0	2
GH_A11G0804	PB.13076.15	4	2	0	0	0	0	0	0	0	1	0	9	0	0	0	0	0	0	0	0	16
GH_A11G0804	PB.13076.14	1	10	0	0	0	0	0	0	0	1	0	1	2	0	0	0	0	0	0	0	15
GH_A11G0804	PB.13076.13	1	1	0	0	0	0	0	0	0	1	0	1	1	0	0	0	0	0	0	0	5
GH_A11G0804	PB.13076.12	1	1	1	0	0	0	0	0	0	1	0	1	1	0	0	0	0	0	0	0	6
GH_A11G0804	PB.13076.11	4	2	1	0	0	0	0	0	0	1	0	7	0	0	0	0	0	0	0	0	15
GH_A11G0804	PB.13076.10	1	1	0	0	0	0	0	0	0	1	0	10	1	1	0	0	0	0	0	0	15
GH_A01G1288	PB.855.8	0	10	0	3	0	0	0	0	1	1	0	4	7	0	32	0	0	0	0	1	59
GH_A01G1287	PB.855.9	9	18	51	0	0	0	0	1	0	1	0	18	5	7	0	0	0	0	1	1	112
GH_D07G1895	PB.24047.3	0	5	0	4	0	0	0	0	0	1	0	1	2	0	0	0	0	0	0	0	13
GH_D07G1895	PB.24047.2	0	0	15	0	7	0	0	0	0	1	0	2	0	12	0	0	0	0	0	0	37
GH_D07G1895	PB.24047.4	0	5	0	4	0	0	0	0	0	1	0	1	2	0	0	0	0	0	0	0	13
GH_D07G1895	PB.24047.7	1	5	0	4	0	0	0	0	0	1	0	0	2	0	0	0	0	0	0	0	13
GH_D07G1895	PB.24047.6	0	3	1	0	12	0	0	0	0	1	0	1	1	0	0	0	0	0	0	0	19
GH_D07G1895	PB.24047.9	0	2	12	0	7	0	0	0	0	1	0	1	1	0	0	0	0	0	0	0	24
GH_A01G1288	PB.855.1	0	2	1	0	0	0	0	0	0	1	1	1	0	0	1	0	0	0	0	0	7
GH_D09G0553	PB.25743.1	0	0	0	0	0	0	0	0	0	1	1	0	0	0	0	0	0	0	0	0	2
GH_A01G1287	PB.855.5	8	13	35	0	0	0	0	1	0	1	0	14	1	14	0	0	0	0	1	3	91
GH_A01G1287	PB.855.6	15	13	17	0	0	0	0	1	0	1	0	14	1	32	0	0	0	0	1	3	98
GH_A01G1287	PB.855.7	20	5	12	0	0	0	0	1	0	1	0	19	11	10	0	0	0	0	0	1	80
GH_A11G2698	PB.14231.26	2	0	0	0	0	0	0	0	0	0	1	0	0	0	0	0	0	0	0	0	3
GH_A09G0129	PB.10663.2	0	1	8	1	0	0	1	4	0	0	1	0	0	2	0	0	0	0	0	0	18
GH_A11G2698	PB.14231.25	0	0	0	0	0	0	0	0	0	0	1	0	0	0	0	0	0	0	0	0	1
GH_A11G2698	PB.14231.22	2	0	0	0	0	0	0	0	0	0	1	0	0	0	0	0	0	0	0	0	3
GH_A11G2698	PB.14231.23	2	0	0	0	0	0	0	0	0	0	1	0	0	0	0	0	0	0	0	0	3
GH_A11G2697	PB.14231.20	0	0	0	0	0	0	0	0	0	1	0	0	0	0	0	0	0	0	0	0	1
GH_A11G2697	PB.14231.21	0	0	0	0	0	0	0	0	0	1	0	0	0	0	0	0	0	0	0	0	1
GH_D07G1616	PB.23912.10	0	0	1	0	0	0	0	0	0	0	0	0	0	0	0	0	0	0	0	0	1
GH_D10G1875	PB.27329.9	1	0	0	0	0	0	0	1	0	1	0	2	0	2	0	0	0	0	2	1	10
GH_A13G0708	PB.16330.89	1	0	0	0	0	0	0	0	0	0	1	3	0	0	0	0	0	0	0	0	5
GH_A11G2327	PB.13941.45	0	0	0	2	0	0	0	0	2	1	0	0	0	0	0	0	0	0	0	1	6
GH_D01G1389	PB.17983.1	0	0	0	0	0	0	0	0	0	0	1	1	0	0	0	0	0	0	0	0	2
GH_D01G1085	PB.17831.3	0	0	0	0	0	0	0	0	0	1	0	1	0	0	0	0	0	0	1	0	3
GH_D09G1032	PB.25999.1	0	0	0	0	0	0	0	0	0	1	1	0	0	0	0	0	0	0	0	0	2
GH_A01G0869	PB.495.1	0	0	0	0	0	0	0	0	0	1	1	0	0	0	0	0	0	0	0	0	2
GH_D09G1799	PB.26226.488	0	1	2	0	0	0	0	0	0	1	0	11	0	1	0	0	0	0	0	0	16
GH_D09G1799	PB.26226.489	0	1	2	0	0	0	0	0	0	1	0	12	0	1	0	0	0	0	0	0	17
GH_D07G1387	PB.23688.3	0	0	1	0	0	0	0	0	0	1	1	0	0	0	0	0	0	0	0	0	3
GH_D07G1387	PB.23688.2	0	1	0	0	0	0	0	0	0	0	1	0	0	0	0	0	0	0	0	0	2
GH_D09G0442	PB.25638.2	0	3	0	0	0	0	0	1	0	1	0	1	0	0	0	0	0	0	0	2	8
GH_D09G0442	PB.25638.3	0	0	1	0	0	0	0	0	3	1	0	0	0	0	0	0	0	0	1	1	7
GH_D09G0442	PB.25638.1	0	0	1	0	0	0	0	1	0	1	0	1	0	0	0	0	0	0	1	0	5
-	PB.25638.6	0	0	0	0	0	0	0	1	0	1	0	0	0	0	0	0	0	0	0	0	2
GH_D09G1799	PB.26226.485	0	9	0	0	0	0	0	0	0	1	0	8	2	0	0	0	0	0	0	0	20
GH_D09G0442	PB.25638.4	0	0	1	0	0	0	0	0	0	0	1	2	0	0	0	0	0	0	1	0	5
GH_D09G1799	PB.26226.487	0	0	0	0	0	0	0	0	0	1	0	17	1	3	0	0	0	0	0	0	22
GH_A10G0699	PB.11608.41	0	0	0	0	0	0	0	0	0	1	0	0	1	0	0	0	0	0	0	0	2
GH_A10G0699	PB.11608.40	0	1	0	0	0	0	0	0	0	1	0	26	2	1	0	0	0	0	1	0	32
GH_A10G0699	PB.11608.42	12	0	0	0	0	0	0	0	0	1	0	2	1	1	0	0	0	0	0	0	17
GH_A10G0704	PB.11608.46	0	0	0	0	0	0	0	0	0	1	0	0	0	0	0	0	0	0	0	0	1
GH_A10G0704	PB.11608.48	0	0	0	0	0	0	0	0	0	1	0	0	0	0	0	0	0	0	0	0	1
GH_D02G0140	PB.18501.304	0	0	0	0	0	0	0	1	0	0	0	0	0	0	0	0	0	0	0	0	1
GH_A08G1575	PB.10121.81	1	0	0	2	0	0	0	0	0	1	0	1	0	0	0	0	0	0	1	0	6
GH_A08G1575	PB.10121.82	0	0	0	0	0	0	0	0	0	1	0	1	0	0	0	0	0	0	1	0	3
GH_A08G1577	PB.10121.84	6	2	0	0	0	0	0	0	0	1	0	0	0	0	0	0	0	0	0	0	9
GH_D02G0139	PB.18501.301	0	0	0	0	0	0	0	0	0	1	0	0	0	0	0	0	0	0	0	0	1
GH_A08G1577	PB.10121.86	2	1	5	0	0	0	0	0	0	1	0	0	0	0	0	0	0	0	0	0	9
GH_A08G1577	PB.10121.87	2	1	5	0	0	0	0	0	0	1	0	0	0	0	0	0	0	0	0	0	9
GH_A08G1577	PB.10121.88	6	2	0	0	0	0	0	0	0	1	0	0	0	0	0	0	0	0	0	0	9
GH_A08G1577	PB.10121.89	2	2	0	0	0	0	0	0	0	1	0	0	0	0	0	0	0	0	0	0	5
[truncated: 157,001 more rows]
