# Supplementary material for: Temporal salt stress-induced transcriptome alterations and regulatory mechanisms revealed by PacBio long-reads RNA sequencing in Gossypium hirsutum
Source: BMC Genomics. 2020 Nov 27;21:838. doi: 10.1186/s12864-020-07260-z (PMC7694341; doi:10.1186/s12864-020-07260-z)
Supplement: Supplementary file 5 — Additional file 5: Table S3. Primer list of transcripts for real-time qRT-PCR. [file 12864_2020_7260_MOESM5_ESM.xlsx]

## Sheet: Table S3
Table S3 Primer list of selected genes for real-time qRT-PCR
Gene ID	Forward Primer(5'-3')	Reverse Primer(5'-3')
GH_D10G2450	5‘-GTTCCTCTTCCTCGCTTCCC -3’	5‘- CCTTCTTTCCACGACTTGCC-3’
GH_D10G0648	5‘- TGATGGTGATACTGGTGTGG-3’	5‘-TCTGCCTTTTCTGTGATTTG -3’
GH_A06G0748	5‘-CTTGCCGAAACTGAAAACTC -3’	5‘-TCATCACAACCAAAGACCGA -3’
GH_D06G0658	5‘- AACTGTCATTAGTGGGTGGT-3’	5‘- CTGTATGGTGCTCCTCTCA-3’
GH_A01G1303	5‘- TTTGTTTGCGTAAGGGGATT-3’	5‘-TGGCTGGTTCATTTGTTGTT -3’
GH_D13G1534	5‘- CGATTTTATGTTCCTTGTGG-3’	5‘- TTCCTTTCTCTCGTTCCTCT-3’
GH_D10G0012	5‘-GGAGATGATGAGACAGAGAG -3’	5‘- ATAAGTGAACCAGTGGAGTA-3’
GH_D03G1794	5‘-GAGAAAGTAGGCGAAGGATG -3’	5‘-TAGAAGGGAGGCACTGAGAT -3’
GH_D04G0281	5‘-TCACTCAGCACCTTCCAGCA -3’	5‘- CCACCTTCAACACTTTCCCC-3’
GH_D03G0374	5‘-AGGCATTGACTCAGGAACCC -3’	5‘-TCGTATTTGACGCTCACCCA -3’
GH_A07G0170	5‘- TCTCTCTCCCCACCTTTTTG-3’	5‘- CATCATTTGAACACCCACTC-3’
GH_A08G0356	5‘- AGTTTTATCAAGCGTCCTCA-3’	5‘- CTACTTCCAGCCACTTCTCC-3’
GH_A05G3311	5‘-CCCCCTGGTTGAATCATAAG -3’	5‘-AGAAAAAAGCACGGGTTGTC -3’
GH_A12G1338	5‘-AGAAAAGATGATTTGGATGG -3’	5‘-AAGGGAGTATGAAAAGGTGG -3’
GH_D12G1127	5‘- TAGAAAGAGACAGTGATGGC-3’	5‘-GGATGTAACACAAAAAAGGA -3’
GH_A11G3628	5‘-AGTGAGGTTGGTGAAAAGTG -3’	5‘-TTATGAATGGAGCGTGGAAT -3’
GH_A08G2876	5‘-CATTTCGCTGATTCTCCTCC -3’	5‘-AGTCCCTCATACTCCGTTTG -3’
GH_A10G0781	5‘- TTAGCACAACAGCACAGGAA-3’	5‘-CCATAAGCAAGCAGCACACT -3’
GH_A12G0496	5‘-TAAATCATTATCACTCCAC -3’	5‘-TTCTGACACACAACACTAC -3’
GH_D07G0599	5‘-GGCTTTGGACCCTTCTTTTA -3’	5‘- TGCTCTTATGCTTCCTTTCT-3’
