# Supplementary material for: Temporal salt stress-induced transcriptome alterations and regulatory mechanisms revealed by PacBio long-reads RNA sequencing in Gossypium hirsutum
Source: BMC Genomics. 2020 Nov 27;21:838. doi: 10.1186/s12864-020-07260-z (PMC7694341; doi:10.1186/s12864-020-07260-z)
Supplement: Supplementary file 6 — Additional file 6: Table S4. GO enrichment analysis of the differentially expressed genes. [file 12864_2020_7260_MOESM6_ESM.xlsx]

## Sheet: Table S4
Table S4: GO enrichment analysis of the differentially expressed genes
Time	Ontology	GO_term	up	down	Total
0h-vs-3h	biological_process	cellular process	358	609	967
0h-vs-3h	biological_process	biological regulation	213	303	516
0h-vs-3h	biological_process	biogenesis	90	135	225
0h-vs-3h	biological_process	localization	48	85	133
0h-vs-3h	biological_process	metabolic process	22	35	57
0h-vs-3h	biological_process	response to stimulus	3	11	14
0h-vs-3h	biological_process	biological adhesion	0	4	4
0h-vs-3h	biological_process	developmental process	2	2	4
0h-vs-3h	biological_process	carbon utilization	2	1	3
0h-vs-3h	biological_process	multi-organism process	2	0	2
0h-vs-3h	biological_process	immune system process	1	0	1
0h-vs-3h	cellular_component	membrane	308	434	742
0h-vs-3h	cellular_component	organelle	66	88	154
0h-vs-3h	cellular_component	macromolecular complex	14	15	29
0h-vs-3h	cellular_component	cell part	10	12	22
0h-vs-3h	cellular_component	supramolecular complex	2	5	7
0h-vs-3h	cellular_component	extracellular region part	0	3	3
0h-vs-3h	cellular_component	extracellular region	0	2	2
0h-vs-3h	molecular_function	binding	543	894	1437
0h-vs-3h	molecular_function	catalytic activity	450	637	1087
0h-vs-3h	molecular_function	transporter activity	26	24	50
0h-vs-3h	molecular_function	molecular function regulator	3	10	13
0h-vs-3h	molecular_function	transcription regulator activity	5	6	11
0h-vs-3h	molecular_function	antioxidant activity	1	4	5
0h-vs-3h	molecular_function	structural molecule activity	2	2	4
0h-vs-3h	molecular_function	signal transducer activity	1	2	3
0h-vs-3h	molecular_function	nutrient reservoir activity	0	2	2
0h-vs-12h	biological_process	cellular process	209	368	577
0h-vs-12h	biological_process	localization	89	172	261
0h-vs-12h	biological_process	metabolic process	83	107	190
0h-vs-12h	biological_process	regulation of biological process	42	96	138
0h-vs-12h	biological_process	response to stimulus	18	45	63
0h-vs-12h	biological_process	biogenesis	17	28	45
0h-vs-12h	biological_process	reproduction	3	6	9
0h-vs-12h	biological_process	biological regulation	3	6	9
0h-vs-12h	biological_process	multicellular organismal process	4	3	7
0h-vs-12h	biological_process	multi-organism process	2	3	5
0h-vs-12h	biological_process	carbon utilization	4	0	4
0h-vs-12h	biological_process	biological adhesion	1	2	3
0h-vs-12h	biological_process	locomotion	0	1	1
0h-vs-12h	cellular_component	membrane	275	518	793
0h-vs-12h	cellular_component	organelle	127	283	410
0h-vs-12h	cellular_component	macromolecular complex	18	35	53
0h-vs-12h	cellular_component	cell part	11	13	24
0h-vs-12h	cellular_component	supramolecular complex	7	8	15
0h-vs-12h	cellular_component	cell	2	6	8
0h-vs-12h	cellular_component	virion part	0	2	2
0h-vs-12h	molecular_function	binding	1242	598	1840
0h-vs-12h	molecular_function	catalytic activity	470	863	1333
0h-vs-12h	molecular_function	transporter activity	23	137	160
0h-vs-12h	molecular_function	transcription regulator activity	14	10	24
0h-vs-12h	molecular_function	molecular function regulator	10	9	19
0h-vs-12h	molecular_function	antioxidant activity	0	3	3
0h-vs-12h	molecular_function	nutrient reservoir activity	0	2	2
0h-vs-12h	molecular_function	structural molecule activity	1	1	2
0h-vs-24h	biological_process	cellular process	345	328	673
0h-vs-24h	biological_process	localization	94	175	269
0h-vs-24h	biological_process	metabolic process	69	89	158
0h-vs-24h	biological_process	regulation of biological process	55	77	132
0h-vs-24h	biological_process	response to stimulus	22	39	61
0h-vs-24h	biological_process	biogenesis	23	19	42
0h-vs-24h	biological_process	multicellular organismal process	5	5	10
0h-vs-24h	biological_process	reproduction	1	7	8
0h-vs-24h	biological_process	biological regulation	2	4	6
0h-vs-24h	biological_process	carbon utilization	4	0	4
0h-vs-24h	biological_process	developmental process	0	3	3
0h-vs-24h	biological_process	multi-organism process	1	1	2
0h-vs-24h	cellular_component	membrane	294	500	794
0h-vs-24h	cellular_component	organelle	137	253	390
0h-vs-24h	cellular_component	macromolecular complex	16	35	51
0h-vs-24h	cellular_component	supramolecular complex	6	15	21
0h-vs-24h	cellular_component	cell part	6	13	19
0h-vs-24h	cellular_component	cell	3	2	5
0h-vs-24h	cellular_component	extracellular region	1	3	4
0h-vs-24h	cellular_component	virion part	1	2	3
0h-vs-24h	molecular_function	binding	750	1119	1869
0h-vs-24h	molecular_function	catalytic activity	467	776	1243
0h-vs-24h	molecular_function	transporter activity	24	41	65
0h-vs-24h	molecular_function	molecular function regulator	14	12	26
0h-vs-24h	molecular_function	transcription regulator activity	11	12	23
0h-vs-24h	molecular_function	antioxidant activity	2	5	7
0h-vs-24h	molecular_function	nutrient reservoir activity	2	2	4
0h-vs-24h	molecular_function	signal transducer activity	1	1	2
0h-vs-24h	molecular_function	structural molecule activity	1	1	2
0h-vs-48h	biological_process	cellular process	132	587	719
0h-vs-48h	biological_process	localization	44	290	334
0h-vs-48h	biological_process	metabolic process	40	189	229
0h-vs-48h	biological_process	regulation of biological process	18	156	174
0h-vs-48h	biological_process	response to stimulus	18	60	78
0h-vs-48h	biological_process	biogenesis	11	47	58
0h-vs-48h	biological_process	reproduction	0	12	12
0h-vs-48h	biological_process	biological regulation	2	7	9
0h-vs-48h	biological_process	multicellular organismal process	4	5	9
0h-vs-48h	biological_process	multi-organism process	1	4	5
0h-vs-48h	biological_process	carbon utilization	2	3	5
0h-vs-48h	biological_process	developmental process	1	2	3
0h-vs-48h	biological_process	detoxification	1	0	1
0h-vs-48h	cellular_component	membrane	165	856	1021
0h-vs-48h	cellular_component	organelle	109	376	485
0h-vs-48h	cellular_component	macromolecular complex	15	59	74
0h-vs-48h	cellular_component	cell part	6	27	33
0h-vs-48h	cellular_component	supramolecular complex	3	15	18
0h-vs-48h	cellular_component	cell	2	5	7
0h-vs-48h	cellular_component	extracellular region	2	3	5
0h-vs-48h	cellular_component	virion part	0	3	3
0h-vs-48h	cellular_component	extracellular region part	0	1	1
0h-vs-48h	molecular_function	binding	331	2110	2441
0h-vs-48h	molecular_function	catalytic activity	331	1315	1646
0h-vs-48h	molecular_function	transporter activity	17	57	74
0h-vs-48h	molecular_function	transcription regulator activity	3	30	33
0h-vs-48h	molecular_function	molecular function regulator	9	15	24
0h-vs-48h	molecular_function	antioxidant activity	4	4	8
0h-vs-48h	molecular_function	nutrient reservoir activity	2	4	6
0h-vs-48h	molecular_function	protein tag	1	2	3
