# Supplementary material for: Temporal salt stress-induced transcriptome alterations and regulatory mechanisms revealed by PacBio long-reads RNA sequencing in Gossypium hirsutum
Source: BMC Genomics. 2020 Nov 27;21:838. doi: 10.1186/s12864-020-07260-z (PMC7694341; doi:10.1186/s12864-020-07260-z)
Supplement: Supplementary file 7 — Additional file 7: Table S5. KEGG pathway enrichment of differentially expressed genes. [file 12864_2020_7260_MOESM7_ESM.xlsx]

## Sheet: Table S5
Table S5 DEGs in each pathway under salt stress
Pathway		DEGs in each pathway
	PathwayID	0h-vs-3h	0h-vs-12h	0h-vs-24h	0h-vs-48h
Metabolic pathways	ko01100	1187	1072	943	1735
Biosynthesis of secondary metabolites	ko01110	663	620	532	946
Plant-pathogen interaction	ko04626	185	190	176	295
Plant hormone signal transduction	ko04075	198	186	175	316
Biosynthesis of amino acids	ko01230	189	169	136	273
MAPK signaling pathway - plant	ko04016	201	167	173	272
Carbon metabolism	ko01200	158	165	139	228
Ribosome	ko03010	179	165	148	232
Protein processing in endoplasmic reticulum	ko04141	131	136	103	231
Starch and sucrose metabolism	ko00500	135	121	110	196
RNA transport	ko03013	112	110	119	252
Endocytosis	ko04144	127	96	103	229
Amino sugar and nucleotide sugar metabolism	ko00520	121	93	82	196
mRNA surveillance pathway	ko03015	88	86	91	176
Phenylpropanoid biosynthesis	ko00940	92	86	77	137
Circadian rhythm - plant	ko04712	72	81	56	120
Spliceosome	ko03040	102	79	79	183
RNA degradation	ko03018	89	78	79	176
Ubiquitin mediated proteolysis	ko04120	54	74	62	107
Glycolysis / Gluconeogenesis	ko00010	69	70	53	102
Cysteine and methionine metabolism	ko00270	59	65	51	80
Glyoxylate and dicarboxylate metabolism	ko00630	54	65	46	98
Phagosome	ko04145	68	61	71	83
Pentose and glucuronate interconversions	ko00040	85	60	56	146
Galactose metabolism	ko00052	80	59	58	128
Oxidative phosphorylation	ko00190	58	59	54	92
2-Oxocarboxylic acid metabolism	ko01210	52	57	35	126
ABC transporters	ko02010	50	57	40	69
Cyanoamino acid metabolism	ko00460	62	55	53	98
Glycerophospholipid metabolism	ko00564	45	55	40	91
Pyruvate metabolism	ko00620	61	54	52	92
Purine metabolism	ko00230	61	53	42	95
Glycine, serine and threonine metabolism	ko00260	46	50	30	58
Peroxisome	ko04146	84	46	50	94
Aminoacyl-tRNA biosynthesis	ko00970	43	44	37	65
Ascorbate and aldarate metabolism	ko00053	53	43	41	102
Citrate cycle (TCA cycle)	ko00020	34	41	33	52
Glycerolipid metabolism	ko00561	22	40	28	65
Proteasome	ko03050	45	39	40	53
Terpenoid backbone biosynthesis	ko00900	36	39	31	51
Fatty acid metabolism	ko01212	34	38	31	67
Pentose phosphate pathway	ko00030	37	38	29	56
Sphingolipid metabolism	ko00600	63	37	32	74
RNA polymerase	ko03020	41	35	32	118
alpha-Linolenic acid metabolism	ko00592	30	34	29	57
Arginine biosynthesis	ko00220	62	34	16	77
Carbon fixation in photosynthetic organisms	ko00710	36	34	33	64
Inositol phosphate metabolism	ko00562	41	34	36	67
Phosphatidylinositol signaling system	ko04070	35	34	34	67
Fatty acid degradation	ko00071	32	33	34	61
N-Glycan biosynthesis	ko00510	28	33	22	51
Ribosome biogenesis in eukaryotes	ko03008	46	33	36	93
Other glycan degradation	ko00511	44	32	34	65
Nitrogen metabolism	ko00910	29	31	27	59
Valine, leucine and isoleucine degradation	ko00280	38	29	36	60
Glutathione metabolism	ko00480	41	28	34	53
Flavonoid biosynthesis	ko00941	30	27	24	33
Nucleotide excision repair	ko03420	34	27	17	35
Pyrimidine metabolism	ko00240	30	27	20	54
Fructose and mannose metabolism	ko00051	30	26	32	41
Phenylalanine, tyrosine and tryptophan biosynthesis	ko00400	20	26	25	33
Tyrosine metabolism	ko00350	18	26	17	27
beta-Alanine metabolism	ko00410	29	25	29	47
Basal transcription factors	ko03022	31	24	12	42
Tryptophan metabolism	ko00380	19	24	16	35
Glycosaminoglycan degradation	ko00531	34	23	24	35
Protein export	ko03060	14	23	13	36
Carotenoid biosynthesis	ko00906	22	22	22	27
Fatty acid biosynthesis	ko00061	21	22	18	35
Nicotinate and nicotinamide metabolism	ko00760	19	22	15	51
Porphyrin and chlorophyll metabolism	ko00860	36	22	25	42
Alanine, aspartate and glutamate metabolism	ko00250	24	21	15	34
Glycosphingolipid biosynthesis - ganglio series	ko00604	31	21	24	32
Phenylalanine metabolism	ko00360	20	21	18	33
Arginine and proline metabolism	ko00330	21	20	26	36
Fatty acid elongation	ko00062	16	20	15	25
Photosynthesis	ko00195	49	20	20	26
Selenocompound metabolism	ko00450	15	19	10	24
Sulfur metabolism	ko00920	20	19	19	23
Base excision repair	ko03410	15	18	5	24
Biosynthesis of unsaturated fatty acids	ko01040	12	17	15	27
Glycosylphosphatidylinositol (GPI)-anchor biosynthesis	ko00563	11	17	6	22
Propanoate metabolism	ko00640	25	17	21	43
Sesquiterpenoid and triterpenoid biosynthesis	ko00909	21	17	14	21
Steroid biosynthesis	ko00100	20	17	13	21
Ubiquinone and other terpenoid-quinone biosynthesis	ko00130	15	17	13	29
Cutin, suberine and wax biosynthesis	ko00073	23	16	16	36
DNA replication	ko03030	29	16	7	25
Ether lipid metabolism	ko00565	11	16	15	33
Brassinosteroid biosynthesis	ko00905	14	15	16	16
Diterpenoid biosynthesis	ko00904	36	15	13	23
Isoquinoline alkaloid biosynthesis	ko00950	12	15	8	19
Mismatch repair	ko03430	29	15	11	22
Lysine degradation	ko00310	14	14	11	38
SNARE interactions in vesicular transport	ko04130	14	13	17	25
Autophagy - other	ko04136	19	12	18	24
Homologous recombination	ko03440	20	12	12	34
Thiamine metabolism	ko00730	14	12	7	13
Histidine metabolism	ko00340	8	11	13	17
One carbon pool by folate	ko00670	11	11	12	17
Riboflavin metabolism	ko00740	12	11	5	17
Arachidonic acid metabolism	ko00590	21	10	14	16
Pantothenate and CoA biosynthesis	ko00770	12	10	9	35
Tropane, piperidine and pyridine alkaloid biosynthesis	ko00960	10	10	8	18
Betalain biosynthesis	ko00965	4	8	4	15
Biotin metabolism	ko00780	7	8	11	13
Linoleic acid metabolism	ko00591	8	8	7	11
Other types of O-glycan biosynthesis	ko00514	10	8	5	18
Photosynthesis - antenna proteins	ko00196	15	8	9	13
Valine, leucine and isoleucine biosynthesis	ko00290	13	8	12	27
Benzoxazinoid biosynthesis	ko00402	4	6	5	6
Glycosphingolipid biosynthesis - globo and isoglobo series	ko00603	3	6	2	6
Monoterpenoid biosynthesis	ko00902	6	6	5	12
Stilbenoid, diarylheptanoid and gingerol biosynthesis	ko00945	9	6	6	9
Butanoate metabolism	ko00650	9	5	12	22
Folate biosynthesis	ko00790	11	5	13	16
Glucosinolate biosynthesis	ko00966	4	5	4	9
Isoflavonoid biosynthesis	ko00943	4	5	4	9
Limonene and pinene degradation	ko00903	4	5	5	9
Monobactam biosynthesis	ko00261	4	5	5	11
Phosphonate and phosphinate metabolism	ko00440	8	5	5	12
Vitamin B6 metabolism	ko00750	7	5	3	8
Zeatin biosynthesis	ko00908	5	5	3	6
Indole alkaloid biosynthesis	ko00901	1	4	1	2
Non-homologous end-joining	ko03450	3	4	2	5
Anthocyanin biosynthesis	ko00942	5	3	5	3
Caffeine metabolism	ko00232	1	3	3	1
Flavone and flavonol biosynthesis	ko00944	9	3	5	5
Lysine biosynthesis	ko00300	4	3	2	8
Taurine and hypotaurine metabolism	ko00430	4	3	3	6
Glycosphingolipid biosynthesis - lacto and neolacto series	ko00601	1	2	1	3
Synthesis and degradation of ketone bodies	ko00072	3	2	6	7
C5-Branched dibasic acid metabolism	ko00660	6	1	5	12
Lipoic acid metabolism	ko00785	0	1	3	2
Sulfur relay system	ko04122	1	1	3	3
