# Supplementary material for: Temporal salt stress-induced transcriptome alterations and regulatory mechanisms revealed by PacBio long-reads RNA sequencing in Gossypium hirsutum
Source: BMC Genomics. 2020 Nov 27;21:838. doi: 10.1186/s12864-020-07260-z (PMC7694341; doi:10.1186/s12864-020-07260-z)
Supplement: Supplementary file 8 — Additional file 8: Table S6. Differentially expressed genes related to hormone biosynthesis. [file 12864_2020_7260_MOESM8_ESM.xlsx]

## Sheet: ABA
Table S6 Differentially expressed genes for hormone synthesis
Carotenoid biosynthesis	Gene name	gene ID	Salt treatments				Gene function
			3h	12h	24h	48h
ABA	ABA2	GH_A11G2014	0	8.76818	5.55459	0	Zeaxanthin epoxidase, chloroplastic OS=Prunus armeniaca PE=2 SV=1
	ABA2	GH_D11G2054	-2.68806	0	0	0	Zeaxanthin epoxidase, chloroplastic OS=Prunus armeniaca PE=2 SV=1
	ABAH1	GH_A08G1746	0	-4	0	-4.58496	Abscisic acid 8'-hydroxylase 1 OS=Arabidopsis thaliana GN=CYP707A1 PE=2 SV=1
	ABAH1	GH_A12G2213	0	0	4.08746	0	Abscisic acid 8'-hydroxylase 1 OS=Arabidopsis thaliana GN=CYP707A1 PE=2 SV=1
	ABAH1	GH_D08G1767	2.37504	0	0	0	Abscisic acid 8'-hydroxylase 1 OS=Arabidopsis thaliana GN=CYP707A1 PE=2 SV=1
	ABAH2	GH_A03G0560	0	-3.90689	-3.90689	-3.90689	Abscisic acid 8'-hydroxylase 2 OS=Arabidopsis thaliana GN=CYP707A2 PE=2 SV=1
	BCH	GH_D12G2781	3.20945	0	0	0	Beta-carotene 3-hydroxylase, chloroplastic OS=Gentiana lutea GN=BHY PE=2 SV=1
	BCH2	GH_D09G1926	0	0	0	4.08746	Phytoene synthase, chloroplastic OS=Cucumis melo GN=PSY PE=2 SV=1
	NCED1	GH_D01G0347	0	0	3.45758	0	9-cis-epoxycarotenoid dioxygenase NCED1, chloroplastic OS=Phaseolus vulgaris GN=NCED1 PE=2 SV=1
	NCED3	GH_A01G0365	4.74894	3.09686	2.44478	0	9-cis-epoxycarotenoid dioxygenase NCED3, chloroplastic OS=Arabidopsis thaliana GN=NCED3 PE=2 SV=1
	NCED3	GH_A13G1789	0	0	6.32193	5.12928	9-cis-epoxycarotenoid dioxygenase NCED3, chloroplastic OS=Arabidopsis thaliana GN=NCED3 PE=2 SV=1
	NCED3	GH_D13G1744	4.45943	0	0	0	9-cis-epoxycarotenoid dioxygenase NCED3, chloroplastic OS=Arabidopsis thaliana GN=NCED3 PE=2 SV=1
	PSY	GH_A05G4013	0	0	4.75489	0	Phytoene synthase, chloroplastic OS=Zea mays GN=Y1 PE=3 SV=1
	PSY	GH_A07G0815	-2.79385	0	0	-2.18813	Phytoene synthase, chloroplastic OS=Cucumis melo GN=PSY PE=2 SV=1
	PSY	GH_D07G0817	-6.00899	0	-2.24345	0	Phytoene synthase, chloroplastic OS=Cucumis melo GN=PSY PE=2 SV=1
	PSY	GH_D09G0092	2.96743	0	2.12338	0	Phytoene synthase, chloroplastic OS=Arabidopsis thaliana GN=PSY1 PE=1 SV=2

## Sheet: ETH
Table S6 Differentially expressed genes for hormone synthesis
Cysteine and methionine metablism	Gene name	gene ID	Salt treatments				Gene function
			3h	12h	24h	48h
Ethelyene	ACCO	GH_D11G1631			6.59991		1-aminocyclopropane-1-carboxylate oxidase OS=Prunus mume GN=ACO1 PE=2 SV=1
	ACCO3	GH_D07G2070			5.42626		1-aminocyclopropane-1-carboxylate oxidase 3 OS=Petunia hybrida GN=ACO3 PE=3 SV=1
	METE	GH_D11G2609				5.80735	Uncharacterized mitochondrial protein AtMg00860 OS=Arabidopsis thaliana GN=AtMg00860 PE=4 SV=1
	METE	GH_D11G2610	4.49185	8.54496	5.49185	4.70044	5-methyltetrahydropteroyltriglutamate--homocysteine methyltransferase OS=Catharanthus roseus GN=METE PE=2 SV=1
	METE	GH_D11G3428	-2.76553				5-methyltetrahydropteroyltriglutamate--homocysteine methyltransferase OS=Catharanthus roseus GN=METE PE=2 SV=1
	METE	GH_D13G1117		-4.39232			5-methyltetrahydropteroyltriglutamate--homocysteine methyltransferase OS=Catharanthus roseus GN=METE PE=2
	METE1	GH_A08G2472		2.15612			5-methyltetrahydropteroyltriglutamate--homocysteine methyltransferase 1 OS=Arabidopsis thaliana GN=MS1
	METE2	GH_A07G1259		-5.45943			5-methyltetrahydropteroyltriglutamate--homocysteine methyltransferase 2 OS=Oryza sativa subsp. japonica
	METK	GH_A02G0616	-6.87036				S-adenosylmethionine synthase OS=Gossypium hirsutum GN=SAMS PE=2 SV=1
	METK1	GH_D04G1227	3.29278				S-adenosylmethionine synthase 1 OS=Vitis vinifera GN=METK1 PE=3 SV=1
	MTK	GH_A12G0199	-4.08746				Methylthioribose kinase OS=Arabidopsis thaliana GN=MTK PE=1 SV=1
	MTK	GH_D12G0210			-2.50901		Methylthioribose kinase OS=Arabidopsis thaliana GN=MTK PE=1 SV=1

## Sheet: JA
Table S6 Differentially expressed genes for hormone synthesis
alpha-Linolenic acid metabolism	Gene name	gene ID	Salt treatments				Gene function
			3h	12h	24h	48h
JA	4CLL5	GH_D01G1091	-5.24793	-5.24793	-5.24793	-5.24793	4-coumarate--CoA ligase-like 5 OS=Arabidopsis thaliana GN=4CLL5 PE=1 SV=2
	4CLL5	GH_D12G1676		-4.90689		-3.32193	4-coumarate--CoA ligase-like 5 OS=Arabidopsis thaliana GN=4CLL5 PE=1 SV=2
	4CLL5	GH_A01G1051	-5.16993	-2.58496		-3.58496	4-coumarate--CoA ligase-like 5 OS=Arabidopsis thaliana GN=4CLL5 PE=1 SV=2
	4CLL5	GH_D02G1019		-2.53492	-2.6368	-2.53492	4-coumarate--CoA ligase-like 5 OS=Arabidopsis thaliana GN=4CLL5 PE=1 SV=2
	4CLL5	GH_A02G0978			-2.41157	-2.94208	4-coumarate--CoA ligase-like 5 OS=Arabidopsis thaliana GN=4CLL5 PE=1 SV=2
	AOC	GH_A08G0400	-3.02237		-2.56294	-2.85244	Allene oxide cyclase, chloroplastic OS=Oryza sativa subsp. indica GN=AOC PE=2 SV=1
	AOC	GH_A08G0399				-3.58496	Allene oxide cyclase, chloroplastic OS=Oryza sativa subsp. indica GN=AOC PE=2 SV=1
	AOC	GH_A12G1886			-2.9386		Allene oxide cyclase, chloroplastic OS=Oryza sativa subsp. indica GN=AOC PE=2 SV=1
	AOS1	GH_A05G2616	-4.75489		-4.75489	-4.75489	Allene oxide synthase 1, chloroplastic OS=Solanum lycopersicum GN=AOS1 PE=2 SV=1
	AOS1	GH_A05G2617	-3.70044			-3.70044	Allene oxide synthase 1, chloroplastic OS=Solanum lycopersicum GN=AOS1 PE=2 SV=1
	AOS1	GH_D05G2640	-2.50779		-3.18587	-6.50779	Allene oxide synthase 1, chloroplastic OS=Solanum lycopersicum GN=AOS1 PE=2 SV=1
	AOS1	GH_D02G0959			-3.55459	-4.55459	Allene oxide synthase 1, chloroplastic OS=Solanum lycopersicum GN=AOS1 PE=2 SV=1
	AOS3	GH_A04G1388				-3.45943	Allene oxide synthase 3 OS=Solanum lycopersicum GN=AOS3 PE=1 SV=1
	LOX31	GH_D06G2345	-4.41504	-4.41504		-6	Linoleate 13S-lipoxygenase 3-1, chloroplastic OS=Solanum tuberosum GN=LOX3.1 PE=1 SV=1
	LOX31	GH_D10G0585	-3.2251	-3.25064	-3.1511	-7.47303	Linoleate 13S-lipoxygenase 3-1, chloroplastic OS=Solanum tuberosum GN=LOX3.1 PE=1 SV=1
	LOX6	GH_D02G1659				-2.57399	Lipoxygenase 6, chloroplastic OS=Arabidopsis thaliana GN=LOX6 PE=2 SV=1
	OPR2	GH_A05G1191	-4.70044	-3.11548			12-oxophytodienoate Reductase 2 OS=Arabidopsis thaliana GN=OPR2 PE=1 SV=2
	OPR2	GH_D05G1193				-3.70044	12-oxophytodienoate Reductase 2 OS=Arabidopsis thaliana GN=OPR2 PE=1 SV=2
	OPR3	GH_D05G0342		-4.7625		-2.52546	12-oxophytodienoate Reductase 3 OS=Solanum lycopersicum GN=OPR3 PE=1 SV=1
	OPR3	GH_A05G0335				-2.79909	12-oxophytodienoate Reductase 3 OS=Solanum lycopersicum GN=OPR3 PE=1 SV=1
	SDP1	GH_D13G0023				-3.70044	Triacylglycerol lipase SDP1 OS=Arabidopsis thaliana GN=SDP1 PE=1 SV=1
	SDP1L	GH_A13G0027				-4.16993	Triacylglycerol lipase SDP1L OS=Arabidopsis thaliana GN=SDP1L PE=1 SV=1
	THIK2	GH_D07G1694	-5.9542	-5.9542		-5.9542	3-ketoacyl-CoA thiolase 2, peroxisomal OS=Arabidopsis thaliana GN=PED1 PE=1 SV=2
	THIK2	GH_A07G1694		-2.03477		-2.08854	3-ketoacyl-CoA thiolase 2, peroxisomal OS=Arabidopsis thaliana GN=PED1 PE=1 SV=2
	THIK2	GH_A11G1416				-2.82659	3-ketoacyl-CoA thiolase 2, peroxisomal OS=Arabidopsis thaliana GN=PED1 PE=1 SV=2
	THIK2	GH_D11G1450				-8.55842	3-ketoacyl-CoA thiolase 2, peroxisomal OS=Arabidopsis thaliana GN=PED1 PE=1 SV=2
