# Supplementary material for: Temporal salt stress-induced transcriptome alterations and regulatory mechanisms revealed by PacBio long-reads RNA sequencing in Gossypium hirsutum
Source: BMC Genomics. 2020 Nov 27;21:838. doi: 10.1186/s12864-020-07260-z (PMC7694341; doi:10.1186/s12864-020-07260-z)
Supplement: Supplementary file 9 — Additional file 9: Table S7. Differentially expressed genes related to ROS production and scavenging. [file 12864_2020_7260_MOESM9_ESM.xlsx]

## Sheet: POD
Table S7 Differentially expressed genes related to ROS production and scavenging
	Gene name	gene ID	Salt treatments				Gene function
			3h	12h	24h	48h
Peroxidase	PER12	GH_A02G0682		-4			peroxidase 12 OS=Arabidopsis thaliana GN=PER12 PE=1 SV=1
	PER17	GH_D12G0846		4.08746		3.32193	peroxidase 17 OS=Arabidopsis thaliana GN=PER17 PE=2 SV=1
	PER21	GH_D09G1625		4.45943			peroxidase 21 OS=Arabidopsis thaliana GN=PER21 PE=1 SV=1
	PER4	GH_A03G0339				-4.45943	peroxidase 4 OS=Vitis vinifera GN=GSVIVT00023967001 PE=1 SV=1
	PER4	GH_D03G1634	3	-5.12928	-5.12928	-5.12928	peroxidase 4 OS=Vitis vinifera GN=GSVIVT00023967001 PE=1 SV=1
	PER43	GH_A05G2763				-3.25424	peroxidase 43 OS=Arabidopsis thaliana GN=PER43 PE=3 SV=2
	PER43	GH_D01G2015			-4		peroxidase 43 OS=Arabidopsis thaliana GN=PER43 PE=3 SV=2
	PER52	GH_A05G4223	3.80735	3.39232			peroxidase 52 OS=Arabidopsis thaliana GN=PER52 PE=2 SV=1

## Sheet: GR
Table S7 Differentially expressed genes related to ROS production and scavenging
			Salt treatments
Glutathione reductase	Gene name	gene ID	3h	48h	Gene function
	GSHRP	GH_A11G1320	-3.43296	-6.75489	Glutathione reductase, chloroplastic,mitochondrial OS=Pisum sativum GN=GR PE=2 SV=1
	GSHRC	GH_A10G1325	-2.44478		Glutathione reductase, cytosolic OS=Pisum sativum PE=2 SV=1

## Sheet: SOD
Table S7 Differentially expressed genes related to ROS production and scavenging
	Gene name	gene ID	Salt treatments				Gene function
			3h	12h	24h	48h
SOD	SODC	GH_A13G1914	-2.02237				Superoxide dismutase [Cu-Zn] OS=Ipomoea batatas GN=SODCC PE=2 SV=2
	SODC	GH_D13G1137		-2.07529	-2.1822		superoxide dismutase [Cu-Zn] OS=Ipomoea batatas GN=SODCC PE=2 SV=2
	SODC	GH_D13G1873			-2.26303	-2.41504	superoxide dismutase [Cu-Zn] OS=Ipomoea batatas GN=SODCC PE=2 SV=2
	SODCP	GH_A05G0875			4.32193		superoxide dismutase [Cu-Zn], chloroplastic OS=Oryza sativa subsp. japonica GN=SODCP PE=1 SV=1
	SODF2	GH_D07G0519			2.39232	2.02748	superoxide dismutase [Fe] 2, chloroplastic OS=Arabidopsis thaliana GN=FSD2 PE=1 SV=1
	SODM	GH_D05G2813	-2.87447	-4.45943	-3.45943	-2.87447	Superoxide dismutase [Mn], mitochondrial OS=Prunus persica GN=SOD PE=2 SV=1

## Sheet: CAT
Table S7 Differentially expressed genes related to ROS production and scavenging
			Salt treatments
	Gene name	gene ID	3h	12h	48h	Gene function
CAT	CATA2	GH_A07G1879	5.2854	6.9542	4.75489	catalase isozyme 2 OS=Gossypium hirsutum GN=CAT2 PE=2 SV=1
