# Supplementary material for: Temporal salt stress-induced transcriptome alterations and regulatory mechanisms revealed by PacBio long-reads RNA sequencing in Gossypium hirsutum
Source: BMC Genomics. 2020 Nov 27;21:838. doi: 10.1186/s12864-020-07260-z (PMC7694341; doi:10.1186/s12864-020-07260-z)
Supplement: Supplementary file 10 — Additional file 10: Table S8. Differentially expressed genes related to ion homeostasis. [file 12864_2020_7260_MOESM10_ESM.xlsx]

## Sheet: Table S8
Table S8 Differentially expressed genes related to ion homeostasis
			Salt treatments
	Gene name	gene ID	3h	12h	24h	48h	Gene function
NHX	NHX1	GH_A11G2946	2.58496	2.20945	2.35755	0	sodium/hydrogen exchanger 1 OS=Arabidopsis thaliana GN=NHX1 PE=1 SV=2
	NHX1	GH_D11G2977	2.37346	0	0	0	sodium/hydrogen exchanger 1 OS=Arabidopsis thaliana GN=NHX1 PE=1 SV=2
	NHX2	GH_A12G0075	-3.90689	0	-3.90689	-3.90689	sodium/hydrogen exchanger 2 OS=Arabidopsis thaliana GN=NHX2 PE=2 SV=2
	NHX2	GH_D09G0747	0	-4.16993	0	-4.16993	sodium/hydrogen exchanger 2 OS=Arabidopsis thaliana GN=NHX2 PE=2 SV=2
	NHX2	GH_D11G2682	0	0	0	-6.73064	sodium/hydrogen exchanger 2 OS=Arabidopsis thaliana GN=NHX2 PE=2 SV=2
	NHX2	GH_D12G0079	0	-4	0	-3	sodium/hydrogen exchanger 2 OS=Arabidopsis thaliana GN=NHX2 PE=2 SV=2
	NHX3	GH_A02G0482	0	0	0	-2.53004	sodium/hydrogen exchanger 3 OS=Arabidopsis thaliana GN=NHX3 PE=1 SV=2
	NHX3	GH_A09G0801	0	-4.80735	0	-4.80735	sodium/hydrogen exchanger 3 OS=Arabidopsis thaliana GN=NHX3 PE=1 SV=2
	NHX3	GH_D02G0494	-3.79141	-3.90689	0	0	sodium/hydrogen exchanger 3 OS=Arabidopsis thaliana GN=NHX3 PE=1 SV=2
	NHX3	GH_D13G1142	0	0	4.08746	0	sodium/hydrogen exchanger 3 OS=Arabidopsis thaliana GN=NHX3 PE=1 SV=2
	NHX5	GH_D06G2121	0	-3.11548	0	-2.37851	sodium/hydrogen exchanger 5 OS=Arabidopsis thaliana GN=NHX5 PE=2 SV=2
	NHX6	GH_A01G0318	4.08746	0	0	0	sodium/hydrogen exchanger 6 OS=Arabidopsis thaliana GN=NHX6 PE=1 SV=3
	NHX6	GH_A06G2083	0	-2.06301	0	-2.93177	sodium/hydrogen exchanger 6 OS=Arabidopsis thaliana GN=NHX6 PE=1 SV=3
	NHX7	GH_A03G1323	0	0	0	-2.87357	sodium/hydrogen exchanger 7 OS=Arabidopsis thaliana GN=NHX7 PE=1 SV=1
K+	AKT1	GH_A07G0024	0	-3.01027	0	-4.96963	Potassium channel AKT1 OS=Arabidopsis thaliana GN=AKT1 PE=1 SV=2
	AKT1	GH_A13G2271	0	3.80735	0	0	Potassium channel AKT1 OS=Arabidopsis thaliana GN=AKT1 PE=1 SV=2
	AKT1	GH_D07G0032	0	-3.67243	-3.11784	-3.91754	Potassium channel AKT1 OS=Arabidopsis thaliana GN=AKT1 PE=1 SV=2
	AKT2	GH_D02G2347	0	6	0	0	Potassium channel AKT2,3 OS=Arabidopsis thaliana GN=AKT2 PE=1 SV=1
	HAK1	GH_D11G1243	0	0	3.90689	0	potassium transporter 1 OS=Oryza sativa subsp. japonica GN=HAK1 PE=1 SV=2
	HAK17	GH_A01G1525	0	0	0	-2.49399	Probable potassium transporter 17 OS=Oryza sativa subsp. japonica GN=HAK17 PE=2 SV=2
	HAK17	GH_D01G1614	0	-2.9324	0	-2.81536	Probable Potassium transporter 17 OS=Oryza sativa subsp. japonica GN=HAK17 PE=2 SV=2
	HAK23	GH_D08G1626	0	0	-3.90689	0	potassium transporter 23 OS=Oryza sativa subsp. japonica GN=HAK23 PE=2 SV=1
	HAK23	GH_D10G1035	0	3.70044	0	0	Potassium transporter 23 OS=Oryza sativa subsp. japonica GN=HAK23 PE=2 SV=1
	KAT1	GH_A10G0415	3.45943	0	0	0	Potassium channel KAT1 OS=Arabidopsis thaliana GN=KAT1 PE=1 SV=2
	KAT1	GH_D10G0437	0	0	-3.32193	0	potassium channel KAT1 OS=Arabidopsis thaliana GN=KAT1 PE=1 SV=2
CIPK	CIPK1	GH_A06G2082	-4.39232	0	0	-3.39232	CBL-interacting serine/threonine-protein kinase 1 OS=Arabidopsis thaliana GN=CIPK1 PE=1 SV=2
	CIPK1	GH_D06G2120	3.32193	0	0	0	CBL-interacting serine/threonine-protein kinase 1 OS=Arabidopsis thaliana GN=CIPK1 PE=1 SV=2
	CIPK1	GH_A09G0855	5.42626	4.80735	0	3.90689	CBL-interacting serine/threonine-protein kinase 1 OS=Arabidopsis thaliana GN=CIPK1 PE=1 SV=2
	CIPK1	GH_D09G0811	0	0	-2.19195	-5.04439	CBL-interacting serine/threonine-protein kinase 1 OS=Arabidopsis thaliana GN=CIPK1 PE=1 SV=2
	CIPK2	GH_D02G0049	-5.24793	-5.24793	0	0	CBL-interacting protein kinase 2 OS=Oryza sativa subsp. japonica GN=CIPK2 PE=2 SV=1
	CIPK3	GH_A09G1230	2.09516	0	0	-3.45943	CBL-interacting serine/threonine-protein kinase 3 OS=Arabidopsis thaliana GN=CIPK3 PE=1 SV=2
	CIPK3	GH_A02G0995	2.9386	2.61143	0	0	CBL-interacting serine/threonine-protein kinase 3 OS=Arabidopsis thaliana GN=CIPK3 PE=1 SV=2
	CIPK3	GH_A07G1295	0	-3.078	-5.24793	0	CBL-interacting serine/threonine-protein kinase 3 OS=Arabidopsis thaliana GN=CIPK3 PE=1 SV=2
	CIPK3	GH_D07G1279	0	0	0	-4.33628	CBL-interacting serine/threonine-protein kinase 3 OS=Arabidopsis thaliana GN=CIPK3 PE=1 SV=2
	CIPK5	GH_D05G0536	-6.55459	0	0	0	CBL-interacting protein kinase 5 OS=Oryza sativa subsp. japonica GN=CIPK5 PE=2 SV=1
	CIPK5	GH_D07G0372	0	0	0	-3.65711	CBL-interacting serine/threonine-protein kinase 5 OS=Arabidopsis thaliana GN=CIPK5 PE=2 SV=1
	CIPK6	GH_A05G0538	0	-2.23217	-2.45457	-3.43686	CBL-interacting serine/threonine-protein kinase 6 OS=Arabidopsis thaliana GN=CIPK6 PE=1 SV=1
	CIPK6	GH_A06G1049	0	2.20477	0	0	CBL-interacting serine/threonine-protein kinase 6 OS=Arabidopsis thaliana GN=CIPK6 PE=1 SV=1
	CIPK6	GH_D13G2112	0	0	-2.17511	-6.26549	CBL-interacting serine/threonine-protein kinase 6 OS=Arabidopsis thaliana GN=CIPK6 PE=1 SV=1
	CIPK6	GH_A13G2130	0	0	-2.13786	-3.85776	CBL-interacting serine/threonine-protein kinase 6 OS=Arabidopsis thaliana GN=CIPK6 PE=1 SV=1
	CIPK7	GH_A02G0371	0	0	0	-3	CBL-interacting serine/threonine-protein kinase 7 OS=Arabidopsis thaliana GN=CIPK7 PE=1 SV=1
	CIPK8	GH_A06G0305	-5.83289	-2.83289	0	-3.51096	CBL-interacting serine/threonine-protein kinase 8 OS=Arabidopsis thaliana GN=CIPK8 PE=1 SV=1
	CIPK8	GH_D06G0290	3.45943	2.51457	2.28011	0	CBL-interacting serine/threonine-protein kinase 8 OS=Arabidopsis thaliana GN=CIPK8 PE=1 SV=1
	CIPK9	GH_A11G1046	-7.21917	-5.63421	-4.89724	-7.21917	CBL-interacting serine/threonine-protein kinase 9 OS=Arabidopsis thaliana GN=CIPK9 PE=1 SV=2
	CIPK9	GH_A12G1547	-4.32193	-4.32193	0	-4.32193	CBL-interacting serine/threonine-protein kinase 9 OS=Arabidopsis thaliana GN=CIPK9 PE=1 SV=2
	CIPK9	GH_D11G1075	-3.16993	0	0	-3.75489	CBL-interacting serine/threonine-protein kinase 9 OS=Arabidopsis thaliana GN=CIPK9 PE=1 SV=2
	CIPK9	GH_A03G1585	0	0	3.45943	5.80735	CBL-interacting serine/threonine-protein kinase 9 OS=Arabidopsis thaliana GN=CIPK9 PE=1 SV=2
	CIPK9	GH_A11G2975	0	0	5.90689	6.16993	CBL-interacting serine/threonine-protein kinase 9 OS=Arabidopsis thaliana GN=CIPK9 PE=1 SV=2
	CIPK9	GH_A05G3075	0	0	0	-3.60204	CBL-interacting serine/threonine-protein kinase 9 OS=Arabidopsis thaliana GN=CIPK9 PE=1 SV=2
	CIPK9	GH_A02G0843	0	0	0	3.16993	CBL-interacting serine/threonine-protein kinase 9 OS=Arabidopsis thaliana GN=CIPK9 PE=1 SV=2
Ca2+	CML	GH_A03G1077	-3.90689	0	-3.90689	0	Probable calcium-binding protein CML27 OS=Arabidopsis thaliana GN=CML27 PE=1 SV=1
	CML	GH_A04G1762	0	0	5.08746	0	Probable calcium-binding protein CML45 OS=Arabidopsis thaliana GN=CML45 PE=1 SV=1
	CML	GH_A05G2319	-5.55459	-2.55459	-5.55459	0	Probable calcium-binding protein CML29 OS=Oryza sativa subsp. japonica GN=CML29 PE=2 SV=1
	CML	GH_A05G2383	0	4.16993	0	0	Probable calcium-binding protein CML44 OS=Arabidopsis thaliana GN=CML44 PE=2 SV=2
	CML	GH_A05G3872	0	0	0	-3.58496	Probable calcium-binding protein CML45 OS=Arabidopsis thaliana GN=CML45 PE=1 SV=1
	CML	GH_A07G0434	0	0	-2.08746	-2.08746	Calmodulin-like protein 3 OS=Arabidopsis thaliana GN=CML3 PE=2 SV=1
	CML	GH_A07G0848	0	-5.80735	-2.48543	0	Probable calcium-binding protein CML23 OS=Arabidopsis thaliana GN=CML23 PE=2 SV=1
	CML	GH_A07G0848	-3	0	0	-3	Probable calcium-binding protein CML23 OS=Arabidopsis thaliana GN=CML23 PE=2 SV=1
	CML	GH_A11G2005	0	0	-4.24793	0	Calmodulin-like protein 1 OS=Arabidopsis thaliana GN=CML1 PE=2 SV=1
	CML	GH_A12G0674	0	0	0	-3.70044	Probable calcium-binding protein CML41 OS=Arabidopsis thaliana GN=CML41 PE=2 SV=2
	CML	GH_A13G0759	0	-3.90689	0	0	Probable isoprenylcysteine alpha-carbonyl methylesterase ICMEL1 OS=Arabidopsis thaliana GN=ICMEL1 PE=2 SV=1
	CML	GH_D01G2158	0	0	0	-4.39232	Probable calcium-binding protein CML44 OS=Arabidopsis thaliana GN=CML44 PE=2 SV=2
	CML	GH_D05G2403	0	0	-4.08746	0	Probable calcium-binding protein CML44 OS=Arabidopsis thaliana GN=CML44 PE=2 SV=2
	CML	GH_D06G0159	0	0	0	-2.36923	Probable calcium-binding protein CML10 OS=Oryza sativa subsp. japonica GN=CML10 PE=2 SV=1
	CML	GH_D07G0851	-4.75489	0	0	-3.16993	Calcium-binding protein CML24 OS=Arabidopsis thaliana GN=CML24 PE=2 SV=2
	CML	GH_D11G1989	0	0	-5.83289	0	Probable calcium-binding protein CML41 OS=Arabidopsis thaliana GN=CML41 PE=2 SV=2
	CML	GH_D11G2045	-4	-4	0	-4	Calmodulin-like protein 1 OS=Arabidopsis thaliana GN=CML1 PE=2 SV=1
	CML	GH_D12G0685	-2.848	0	0	0	Probable calcium-binding protein CML41 OS=Arabidopsis thaliana GN=CML41 PE=2 SV=2
	CML	GH_D12G2915	-2.36923	0	-4.9542	-4.9542	Probable calcium-binding protein CML27 OS=Arabidopsis thaliana GN=CML27 PE=1 SV=1
	CML	GH_D12G2915	0	0	0	0	Probable calcium-binding protein CML27 OS=Arabidopsis thaliana GN=CML27 PE=1 SV=1
	CML	GH_D13G0713	0	0	0	-4.39232	Probable isoprenylcysteine alpha-carbonyl methylesterase ICMEL1 OS=Arabidopsis thaliana GN=ICMEL1 PE=2 SV=1
