# Supplementary material for: Temporal salt stress-induced transcriptome alterations and regulatory mechanisms revealed by PacBio long-reads RNA sequencing in Gossypium hirsutum
Source: BMC Genomics. 2020 Nov 27;21:838. doi: 10.1186/s12864-020-07260-z (PMC7694341; doi:10.1186/s12864-020-07260-z)
Supplement: Supplementary file 11 — Additional file 11: Table S9. Differentially expressed transcription factors under salt stress. [file 12864_2020_7260_MOESM11_ESM.xlsx]

## Sheet: Table S9
Table S9 Differentially expressed TFs under salt stress
TFs	Total Genes	3h			12h			24h			48h
		Total	Up	down	Total	Up	down	Total	Up	down	Total	Up	down
AP2-EREBP	426	6	1	5	0	0	0	2	0	2	7	2	5
WRKY	416	4	1	3	7	0	7	2	0	2	0	0	0
MYB	957	3	2	1	0	0	0	0	0	0	2	2	0
MYB-related	743	3	2	1	0	0	0	0	0	0	2	2	0
C3H	436	2	2	0	1	0	1	2	2	0	4	2	2
ABI3VP1	202	1	1	0	4	0	4	0	0	0	0	0	0
Alfin-like	140	1	1	0	0	0	0	0	0	0	0	0	0
ARF	229	1	0	1	1	0	1	0	0	0	0	0	0
bHLH	522	1	1	0	2	1	1	3	3	0	3	1	2
C2H2	215	1	0	1	1	1	0	1	0	1	1	0	1
EIL	43	1	1	0	0	0	0	1	1	0	1	0	1
RWP-RK	80	1	1	0	0	0	0	0	0	0	0	0	0
TCP	127	1	0	1	0	0	0	1	0	1	1	1	0
C2C2-CO-like	47	0	0	0	2	1	1	0	0	0	1	0	1
C2C2-Dof	142	0	0	0	1	0	1	0	0	0	0	0	0
C2C2-GATA	147	0	0	0	1	1	0	3	1	2	0	0	0
GRAS	235	0	0	0	2	0	2	2	0	2	6	1	5
HB	30	0	0	0	0	0	0	0	0	0	1	0	1
NAC	298	0	0	0	1	1	0	1	0	1	0	0	0
PLATZ	55	0	0	0	0	0	0	0	0	0	1	0	1
Sigma70-like	31	0	0	0	1	1	0	0	0	0	2	1	1
Tify	107	0	0	0	2	0	2	0	0	0	1	1	0
TIG	95	0	0	0	0	0	0	0	0	0	2	0	2
Total	5723	26	13	13	26	6	20	18	7	11	35	13	22
