# Supplementary material for: Temporal salt stress-induced transcriptome alterations and regulatory mechanisms revealed by PacBio long-reads RNA sequencing in Gossypium hirsutum
Source: BMC Genomics. 2020 Nov 27;21:838. doi: 10.1186/s12864-020-07260-z (PMC7694341; doi:10.1186/s12864-020-07260-z)
Supplement: Supplementary file 12 — Additional file 12: Table S10. Differentially expressed genes related to cell wall modification under salt stress. [file 12864_2020_7260_MOESM12_ESM.xlsx]

## Sheet: Table S10
Table S10 Differentially expressed genes related to cell wall modification under salt stress
Sr. No.	Category	Gene name	Gene ID	Salt treatments				Gene Function
				3h	12h	24h	48h
1	Cellulose Biosynthesis	CESA1	GH_A05G0087	-4.23522	-2.05199	0	-2.82018	Probable cellulose synthase A catalytic subunit 1 [UDP-forming] OS=Oryza sativa subsp. indica GN=CESA1 PE=3 SV=1
2	Cellulose Biosynthesis	CESA2	GH_A05G2442	-2.20945	0	2.52976	0	cellulose synthase A catalytic subunit 2 [UDP-forming] OS=Arabidopsis thaliana GN=CESA2 PE=1 SV=1
3	Cellulose Biosynthesis	CESA2	GH_D06G1289	4.75489	0	0	0	cellulose synthase A catalytic subunit 2 [UDP-forming] OS=Arabidopsis thaliana GN=CESA2 PE=1 SV=1
4	Cellulose Biosynthesis	CESA2	GH_D12G1040	5.16993	0	0	0	cellulose synthase A catalytic subunit 2 [UDP-forming] OS=Arabidopsis thaliana GN=CESA2 PE=1 SV=1
5	Cellulose Biosynthesis	CESA2	GH_A11G2374	0	-4.64386	0	0	Cellulose synthase A catalytic subunit 2 [UDP-forming] OS=Arabidopsis thaliana GN=CESA2 PE=1 SV=1
6	Cellulose Biosynthesis	CESA2	GH_D11G2383	0	-3.82655	0	-3.36712	Cellulose synthase A catalytic subunit 2 [UDP-forming] OS=Arabidopsis thaliana GN=CESA2 PE=1 SV=1
7	Cellulose Biosynthesis	CESA2	GH_D05G2460	0	-3.18982	0	0	Cellulose synthase A catalytic subunit 2 [UDP-forming] OS=Arabidopsis thaliana GN=CESA2 PE=1 SV=1
8	Cellulose Biosynthesis	CESA3	GH_A08G0603	0	2	0	0	Cellulose synthase A catalytic subunit 3 [UDP-forming] OS=Arabidopsis thaliana GN=CESA3 PE=1 SV=2
9	Cellulose Biosynthesis	CESA4	GH_D07G2262	-4	0	0	0	cellulose synthase A catalytic subunit 4 [UDP-forming] OS=Arabidopsis thaliana GN=CESA4 PE=1 SV=1
10	Cellulose Biosynthesis	CESA4	GH_A07G2317	0	0	0	-3.45943	cellulose synthase A catalytic subunit 4 [UDP-forming] OS=Arabidopsis thaliana GN=CESA4 PE=1 SV=1
11	Cellulose Biosynthesis	CESA4	GH_A08G0515	0	0	0	4.52356	cellulose synthase A catalytic subunit 4 [UDP-forming] OS=Arabidopsis thaliana GN=CESA4 PE=1 SV=1
12	Cellulose Biosynthesis	CESA6	GH_D03G0494	-2.74979	-3.40064	0	-2.52006	cellulose synthase A catalytic subunit 6 [UDP-forming] OS=Arabidopsis thaliana GN=CESA6 PE=1 SV=2
13	Cellulose Biosynthesis	CESA7	GH_D05G0094	-4.45943	-4.45943	0	0	cellulose synthase A catalytic subunit 7 [UDP-forming] OS=Arabidopsis thaliana GN=CESA7 PE=1 SV=1
14	Cellulose Biosynthesis	CESA7	GH_D07G0439	-4.32193	-4.32193	0	0	cellulose synthase A catalytic subunit 7 [UDP-forming] OS=Arabidopsis thaliana GN=CESA7 PE=1 SV=1
15	Cellulose Biosynthesis	CESA7	GH_A05G0089	4.08746	0	0	0	cellulose synthase A catalytic subunit 7 [UDP-forming] OS=Arabidopsis thaliana GN=CESA7 PE=1 SV=1
16	Cellulose Biosynthesis	CESA8	GH_D05G1574	0	0	0	-3.58496	cellulose synthase A catalytic subunit 8 [UDP-forming] OS=Arabidopsis thaliana GN=CESA8 PE=1 SV=1
17	Cellulose Biosynthesis	CESA8	GH_D03G0812	-5.16993	-5.16993	0	-5.16993	Probable cellulose synthase A catalytic subunit 8 [UDP-forming] OS=Oryza sativa subsp. japonica GN=CESA8 PE=1 SV=1
18	Cellulose Biosynthesis	CESA9	GH_A06G1235	-3.23522	-6.82018	-6.82018	-6.82018	Probable cellulose synthase A catalytic subunit 9 [UDP-forming] OS=Arabidopsis thaliana GN=CESA9 PE=2 SV=1
19	Cellulose Biosynthesis	CSI3	GH_A06G0499	0	0	0	5.20945	Protein cellulose SYNTHASE INTERACTIVE 3 OS=Arabidopsis thaliana GN=CSI3 PE=1 SV=1
20	Cellulose Biosynthesis	CSLB4	GH_D11G1649	0	3.5025	0	0	Cellulose synthase-like protein B4 OS=Arabidopsis thaliana GN=CSLB4 PE=3 SV=1
21	Cellulose Biosynthesis	CSLB4	GH_A11G1616	0	0	0	-2.05889	cellulose synthase-like protein B4 OS=Arabidopsis thaliana GN=CSLB4 PE=3 SV=1
22	Cellulose Biosynthesis	CSLD2	GH_A12G2259	0	0	0	-3.39232	cellulose synthase-like protein D2 OS=Arabidopsis thaliana GN=CSLD2 PE=3 SV=1
23	Cellulose Biosynthesis	CSLD3	GH_D03G0526	-4	-4	0	-4	cellulose synthase-like protein D3 OS=Arabidopsis thaliana GN=CSLD3 PE=1 SV=1
24	Cellulose Biosynthesis	CSLD3	GH_A08G2527	-2.51937	-6.42626	-2.96683	-6.42626	cellulose synthase-like protein D3 OS=Arabidopsis thaliana GN=CSLD3 PE=1 SV=1
25	Cellulose Biosynthesis	CSLE1	GH_D01G0899	-5.85798	-5.85798	0	-5.85798	cellulose synthase-like protein E1 OS=Arabidopsis thaliana GN=CSLE1 PE=2 SV=1
26	Cellulose Biosynthesis	CSLE1	GH_A11G2596	3	2.56294	0	0	cellulose synthase-like protein E1 OS=Arabidopsis thaliana GN=CSLE1 PE=2 SV=1
27	Cellulose Biosynthesis	CSLE1	GH_D11G2645	0	5.24793	-3.75974	-4.63421	Cellulose synthase-like protein E1 OS=Arabidopsis thaliana GN=CSLE1 PE=2 SV=1
28	Cellulose Biosynthesis	CSLE1	GH_A01G0885	0	0	-2.76553	-4.08746	cellulose synthase-like protein E1 OS=Arabidopsis thaliana GN=CSLE1 PE=2 SV=1
29	Cellulose Biosynthesis	CSLE1	GH_D11G2648	0	0	0	-2.01792	cellulose synthase-like protein E1 OS=Arabidopsis thaliana GN=CSLE1 PE=2 SV=1
30	Cellulose Biosynthesis	CSLE2	GH_A13G1911	5.85798	0	0	0	cellulose synthase-like protein E2 OS=Oryza sativa subsp. japonica GN=CSLE2 PE=2 SV=1
31	Cellulose Biosynthesis	CSLE2	GH_D13G1867	0	2.20645	-2.24101	-5.70044	Cellulose synthase-like protein E2 OS=Oryza sativa subsp. japonica GN=CSLE2 PE=2 SV=1
32	Cellulose Biosynthesis	CSLE2	GH_A13G1912	0	2.21412	0	-2.32193	Cellulose synthase-like protein E2 OS=Oryza sativa subsp. japonica GN=CSLE2 PE=2 SV=1
33	Cellulose Biosynthesis	CSLE6	GH_D11G2647	3.80735	4	0	0	cellulose synthase-like protein E6 OS=Oryza sativa subsp. japonica GN=CSLE6 PE=2 SV=1
34	Cellulose Biosynthesis	CSLG2	GH_A09G2447	0	2.60572	-4.52356	0	Cellulose synthase-like protein G2 OS=Arabidopsis thaliana GN=CSLG2 PE=2 SV=1
35	Cellulose Biosynthesis	CSLG3	GH_D09G2384	-3.43296	0	0	0	cellulose synthase-like protein G3 OS=Arabidopsis thaliana GN=CSLG3 PE=2 SV=2
36	Cellulose Biosynthesis	CSLG3	GH_A02G0381	3.80735	5.55459	0	0	cellulose synthase-like protein G3 OS=Arabidopsis thaliana GN=CSLG3 PE=2 SV=2
37	Cellulose Biosynthesis	CSLG3	GH_D02G0403	0	0	-2.85148	-4.20511	cellulose synthase-like protein G3 OS=Arabidopsis thaliana GN=CSLG3 PE=2 SV=2
38	Cellulose Biosynthesis	RGP1	GH_D11G1697	5.12928	5.20945	0	0	UDP-arabinopyranose mutase 1 OS=Arabidopsis thaliana GN=RGP1 PE=1 SV=1
39	Cellulose Biosynthesis	RGP1	GH_D07G0878	-2.43296	0	-4.75489	-4.75489	UDP-arabinopyranose mutase 1 OS=Oryza sativa subsp. japonica GN=UAM1 PE=1 SV=1
40	Cellulose Biosynthesis	RGP1	GH_A07G0877	2.974	-6.35755	-2.18763	-2.65711	UDP-arabinopyranose mutase 1 OS=Oryza sativa subsp. japonica GN=UAM1 PE=1 SV=1
41	Cellulose Biosynthesis	RGP3	GH_A11G0360	0	0	0	-3.37268	UDP-arabinopyranose mutase 3 OS=Oryza sativa subsp. japonica GN=UAM3 PE=1 SV=1
42	Cellulose Biosynthesis	RGP5	GH_A08G2564	0	0	-4.75489	-2	Probable UDP-arabinopyranose mutase 5 OS=Arabidopsis thaliana GN=RGP5 PE=1 SV=1
43	Cellulose Biosynthesis	RL373	GH_D11G1659	0	0	0	4.90689	60S ribosomal protein L37-3 OS=Arabidopsis thaliana GN=RPL37C PE=3 SV=1
44	Cellulose Biosynthesis	RRA3	GH_D06G0092	0	-6.06609	0	-3.25873	Arabinosyltransferase RRA3 OS=Arabidopsis thaliana GN=RRA3 PE=2 SV=1
45	Cellulose Biosynthesis	SBT26	GH_A08G0220	0	-2.08366	0	-2.19555	Subtilisin-like protease SBT2.6 OS=Arabidopsis thaliana GN=SBT2.6 PE=2 SV=1
46	Cellulose Biosynthesis	UPTG2	GH_A07G1817	-5.72792	0	0	-2.40599	Alpha-1,4-glucan-protein synthase [UDP-forming] 2 OS=Solanum tuberosum GN=UPTG2 PE=1 SV=1
47	Cellulose Biosynthesis	UPTG2	GH_D12G2031	-3.118	0	0	-2.0963	Alpha-1,4-glucan-protein synthase [UDP-forming] 2 OS=Solanum tuberosum GN=UPTG2 PE=1 SV=1
48	Cellulose Biosynthesis	UPTG2	GH_A12G2031	0	-5.85798	-5.85798	0	Alpha-1,4-glucan-protein synthase [UDP-forming] 2 OS=Solanum tuberosum GN=UPTG2 PE=1 SV=1
49	Cellulose Biosynthesis	UPTG2	GH_D11G0377	0	-2.08034	0	-2.77761	Alpha-1,4-glucan-protein synthase [UDP-forming] 2 OS=Solanum tuberosum GN=UPTG2 PE=1 SV=1
50	Cellulose Biosynthesis	UPTG2	GH_D07G0748	0	0	0	-3.56071	Alpha-1,4-glucan-protein synthase [UDP-forming] 2 OS=Solanum tuberosum GN=UPTG2 PE=1 SV=1
51	Cellulose Catabolic process	GUN11	GH_D11G1637	0	0	0	-3.45943	Endoglucanase 11 OS=Arabidopsis thaliana GN=At2g32990 PE=2 SV=1
52	Cellulose Catabolic process	GUN17	GH_A11G1184	-4.58496	-4.58496	-4.58496	0	Endoglucanase 17 OS=Arabidopsis thaliana GN=At4g02290 PE=2 SV=1
53	Cellulose Catabolic process	GUN17	GH_D11G1214	0	0	0	-5.23522	Endoglucanase 17 OS=Arabidopsis thaliana GN=At4g02290 PE=2 SV=1
54	Cellulose Catabolic process	GUN19	GH_A12G2552	0	-5.39232	-5.39232	-5.39232	Endoglucanase 19 OS=Arabidopsis thaliana GN=At4g11050 PE=2 SV=1
55	Cellulose Catabolic process	GUN19	GH_D08G1332	0	0	-6.44294	0	Endoglucanase 19 OS=Arabidopsis thaliana GN=At4g11050 PE=2 SV=1
56	Cellulose Catabolic process	GUN2	GH_A01G1092	5.32193	0	0	0	Endoglucanase 2 OS=Arabidopsis thaliana GN=At1g19940 PE=2 SV=1
57	Cellulose Catabolic process	GUN24	GH_D12G0302	-4	-4	0	0	Endoglucanase 24 OS=Arabidopsis thaliana GN=At4g39010 PE=2 SV=1
58	Cellulose Catabolic process	GUN25	GH_D06G1380	-2.49185	-4.90689	0	-3.848	Endoglucanase 25 OS=Arabidopsis thaliana GN=KOR PE=1 SV=1
59	Cellulose Catabolic process	GUN25	GH_A06G1202	0	0	0	-2.21184	Endoglucanase 25 OS=Arabidopsis thaliana GN=KOR PE=1 SV=1
60	Cellulose Catabolic process	GUN6	GH_D12G2571	0	-5.88264	0	-5.88264	Endoglucanase 6 OS=Arabidopsis thaliana GN=At1g64390 PE=2 SV=2
61	Cellulose Catabolic process	GUN6	GH_A08G1234	0	-2.97828	0	0	Endoglucanase 6 OS=Arabidopsis thaliana GN=At1g64390 PE=2 SV=2
62	Cellulose Catabolic process	GUN6	GH_A02G1132	0	-2.10434	2.77341	0	Endoglucanase 6 OS=Arabidopsis thaliana GN=At1g64390 PE=2 SV=2
63	Cellulose Catabolic process	GUN8	GH_A01G1582	-7.59991	-7.59991	0	-6.01495	Endoglucanase 8 OS=Arabidopsis thaliana GN=CEL1 PE=2 SV=1
64	Cellulose Catabolic process	GUN9	GH_D05G2793	3.90689	0	0	0	Endoglucanase 9 OS=Arabidopsis thaliana GN=CEL3 PE=1 SV=1
65	Cellulose Catabolic process	GUN9	GH_D10G0892	4.90689	5.35755	6.37504	6.32193	Endoglucanase 9 OS=Oryza sativa subsp. japonica GN=GLU1 PE=2 SV=1
66	Cellulose Catabolic process	BGL42	GH_A02G1348	-2.97654	0	0	0	Beta-glucosidase 42 OS=Arabidopsis thaliana GN=BGLU42 PE=2 SV=1
67	Cellulose Catabolic process	BGL42	GH_D11G3478	0	0	-2.26236	0	Beta-glucosidase 42 OS=Arabidopsis thaliana GN=BGLU42 PE=2 SV=1
68	cellulose microfibril organization	COBL1	GH_A07G2003	-2.6865	0	0	-3.6865	COBRA-like protein 1 OS=Arabidopsis thaliana GN=COBL1 PE=2 SV=1
69	cellulose microfibril organization	COBL1	GH_D07G1998	0	-7.01123	-3.20387	0	COBRA-like protein 1 OS=Arabidopsis thaliana GN=COBL1 PE=2 SV=1
70	cellulose microfibril organization	COBL1	GH_D12G2029	0	0	0	-3.53215	COBRA-like protein 1 OS=Arabidopsis thaliana GN=COBL1 PE=2 SV=1
71	cellulose microfibril organization	COBL7	GH_D02G0571	0	0	6.25109	0	COBRA-like protein 7 OS=Arabidopsis thaliana GN=COBL7 PE=1 SV=2
72	cellulose microfibril organization	COBL7	GH_A10G1851	0	0	0	-4.58496	COBRA-like protein 7 OS=Arabidopsis thaliana GN=COBL7 PE=1 SV=2
73	cellulose microfibril organization	COBRA	GH_A12G2029	0	0	6.55459	7.40088	Protein COBRA OS=Arabidopsis thaliana GN=COB PE=2 SV=1
74	Lignin catabolic process	LAC14	GH_A05G2497	0	4.16993	0	0	Laccase-14 OS=Arabidopsis thaliana GN=LAC14 PE=2 SV=1
75	Lignin catabolic process	LAC15	GH_D05G2504	6.56986	0	0	0	Laccase-15 OS=Arabidopsis thaliana GN=TT10 PE=1 SV=1
76	Lignin catabolic process	LAC2	GH_D05G0989	0	0	2.90689	0	Laccase-2 OS=Arabidopsis thaliana GN=LAC2 PE=2 SV=1
77	Lignin catabolic process	LAC21	GH_A02G0671	0	3.45943	0	-2.35364	Laccase-21 OS=Oryza sativa subsp. japonica GN=LAC21 PE=2 SV=1
78	Lignin catabolic process	LAC21	GH_D02G0681	0	4	0	0	Laccase-21 OS=Oryza sativa subsp. japonica GN=LAC21 PE=2 SV=1
79	Lignin catabolic process	LAC4	GH_D05G0903	0	0	4.90689	0	Laccase-4 OS=Arabidopsis thaliana GN=IRX12 PE=2 SV=2
80	Lignin catabolic process	LAC4	GH_A03G0610	0	0	5.04439	0	Laccase-4 OS=Arabidopsis thaliana GN=IRX12 PE=2 SV=2
81	Expansins	EXP15	GH_D11G2705	-4.39232	0	0	-4.39232	Expansin-A15 OS=Arabidopsis thaliana GN=EXPA15 PE=2 SV=2
82	Expansins	EXPA1	GH_A11G2679	-2.70044	-4.43741	-2.70044	-3.21501	Expansin-A1 OS=Arabidopsis thaliana GN=EXPA1 PE=2 SV=1
83	Expansins	EXPA1	GH_A12G1972	4.45943	4.24793	5.35755	5.35755	Expansin-A1 OS=Arabidopsis thaliana GN=EXPA1 PE=2 SV=1
84	Expansins	EXPA1	GH_D13G0780	0	-2.38042	0	0	Expansin-A1 OS=Arabidopsis thaliana GN=EXPA1 PE=2 SV=1
85	Expansins	EXPA2	GH_A13G0069	5.72792	0	4.24793	4.80735	Expansin-A2 OS=Oryza sativa subsp. japonica GN=EXPA2 PE=2 SV=2
86	Expansins	EXPA4	GH_D13G0200	5.08746	0	5.04439	0	Expansin-A4 OS=Arabidopsis thaliana GN=EXPA4 PE=1 SV=1
87	Expansins	EXPA4	GH_A05G0959	6.71425	0	0	0	Expansin-A4 OS=Arabidopsis thaliana GN=EXPA4 PE=1 SV=1
88	Expansins	EXPA4	GH_D05G0947	0	-2.37851	0	0	Expansin-A4 OS=Arabidopsis thaliana GN=EXPA4 PE=1 SV=1
89	Expansins	EXPA5	GH_D09G0147	-4.08746	-4.08746	-4.08746	-4.08746	Expansin-A5 OS=Arabidopsis thaliana GN=EXPA5 PE=2 SV=1
90	Expansins	EXPA5	GH_A10G1685	-3.91329	0	-4.11974	-4.65025	Expansin-A5 OS=Arabidopsis thaliana GN=EXPA5 PE=2 SV=1
91	Expansins	EXPA5	GH_A09G0141	0	-4.75489	-4.75489	0	Expansin-A5 OS=Arabidopsis thaliana GN=EXPA5 PE=2 SV=1
92	Expansins	EXPA6	GH_D09G1670	-2.58496	-2.58496	-4.90689	0	Expansin-A6 OS=Arabidopsis thaliana GN=EXPA6 PE=2 SV=2
93	Expansins	EXPA6	GH_D01G2478	0	-5.08746	-5.08746	-5.08746	Expansin-A6 OS=Arabidopsis thaliana GN=EXPA6 PE=2 SV=2
94	Expansins	EXPA6	GH_D07G1071	0	0	-3.74723	0	Expansin-A6 OS=Arabidopsis thaliana GN=EXPA6 PE=2 SV=2
95	Expansins	EXPA6	GH_A01G2400	0	0	-2.84435	0	Expansin-A6 OS=Arabidopsis thaliana GN=EXPA6 PE=2 SV=2
96	Expansins	EXPA6	GH_D11G3754	0	0	4.45943	0	Expansin-A6 OS=Arabidopsis thaliana GN=EXPA6 PE=2 SV=2
97	Expansins	EXPA8	GH_A05G2802	-4.75489	0	0	-4.75489	Expansin-A8 OS=Arabidopsis thaliana GN=EXPA8 PE=2 SV=1
98	Expansins	EXPA8	GH_A05G4238	0	-4.90689	0	-4.90689	Expansin-A8 OS=Arabidopsis thaliana GN=EXPA8 PE=2 SV=1
99	Expansins	EXPA8	GH_D05G2815	0	-4.85798	0	-2.27302	Expansin-A8 OS=Arabidopsis thaliana GN=EXPA8 PE=2 SV=1
100	Expansins	EXPA8	GH_A10G1961	0	-3.90689	-3.90689	-3.90689	Expansin-A8 OS=Arabidopsis thaliana GN=EXPA8 PE=2 SV=1
101	Expansins	EXPA8	GH_D13G0068	0	-2.47393	0	0	Expansin-A8 OS=Arabidopsis thaliana GN=EXPA8 PE=2 SV=1
102	Extensin	EXTN	GH_A02G0699	0	0	0	-3.58496	Extensin OS=Daucus carota PE=2 SV=1
103	Pectin catabolic process	PAE11	GH_A08G1738	0	-2.08141	-2.56468	-3.08682	pectin acetylesterase 11 OS=Arabidopsis thaliana GN=PAE11 PE=2 SV=1
104	Pectin catabolic process	PAE12	GH_A13G2071	-5.20945	0	-2.62449	-2.4021	pectin acetylesterase 12 OS=Arabidopsis thaliana GN=PAE12 PE=2 SV=1
105	Pectin catabolic process	PAE3	GH_A12G1354	-2.45943	-2.87447	-4.45943	-5.04439	pectin acetylesterase 3 OS=Arabidopsis thaliana GN=PAE3 PE=2 SV=1
106	Pectin catabolic process	PAE3	GH_D12G1374	0	3.90689	0	0	pectin acetylesterase 3 OS=Arabidopsis thaliana GN=PAE3 PE=2 SV=1
107	Pectin catabolic process	PAE7	GH_D08G1757	0	-3.19849	-8.84235	-8.84235	pectin acetylesterase 7 OS=Arabidopsis thaliana GN=PAE7 PE=2 SV=1
108	Pectin catabolic process	PAE8	GH_D08G1755	0	4	0	0	pectin acetylesterase 8 OS=Arabidopsis thaliana GN=PAE8 PE=2 SV=1
109	Pectin catabolic process	PME	GH_D06G0889	-3.42626	-3.10434	0	-3.8413	pectinesterase/pectinesterase inhibitor PPE8B OS=Prunus persica PE=2 SV=1
110	Pectin catabolic process	PME	GH_A07G0183	0	-2.76081	0	-2.93074	pectinesterase/pectinesterase inhibitor PPE8B OS=Prunus persica PE=2 SV=1
111	Pectin catabolic process	PME2	GH_D03G1234	-2.80735	0	-5.39232	-3.80735	pectinesterase 2 OS=Citrus sinensis GN=PECS-2.1 PE=2 SV=1
112	Pectin catabolic process	PME2	GH_A03G1404	2.36923	2.87447	0	0	pectinesterase 2 OS=Citrus sinensis GN=PECS-2.1 PE=2 SV=1
113	Pectin catabolic process	PME3	GH_A05G1431	-3.82859	-2.38658	0	-3.9418	pectinesterase 3 OS=Citrus sinensis PE=1 SV=1
114	Pectin catabolic process	PME3	GH_A05G0374	-3.50901	0	0	-4.62449	pectinesterase 3 OS=Citrus sinensis PE=1 SV=1
115	Pectin catabolic process	PME3	GH_D05G1446	-3.15966	0	-2.23851	-4.25481	pectinesterase 3 OS=Citrus sinensis PE=1 SV=1
116	Pectin catabolic process	PME3	GH_A05G1430	0	-3.58496	0	-2	pectinesterase 3 OS=Phaseolus vulgaris GN=MPE3 PE=2 SV=1
117	Pectin catabolic process	PME3	GH_D05G0377	0	0	-3.70044	-4.70044	pectinesterase 3 OS=Phaseolus vulgaris GN=MPE3 PE=2 SV=1
118	Pectin catabolic process	PME3	GH_A11G0327	0	0	-2.76553	-2.28011	pectinesterase 3 OS=Phaseolus vulgaris GN=MPE3 PE=2 SV=1
119	Pectin catabolic process	PME3	GH_D06G1685	0	0	0	-2.4021	pectinesterase 3 OS=Phaseolus vulgaris GN=MPE3 PE=2 SV=1
120	Pectin catabolic process	PME31	GH_D09G0137	0	3.9542	0	3.32193	pectinesterase 31 OS=Arabidopsis thaliana GN=PME31 PE=1 SV=1
121	Pectin catabolic process	PME34	GH_A05G4352	-4	0	-4	-4	Probable pectinesterase/pectinesterase inhibitor 34 OS=Arabidopsis thaliana GN=PME34 PE=2 SV=1
122	Pectin catabolic process	PME34	GH_D11G0141	0	-6.55459	0	-3.23266	Probable pectinesterase/pectinesterase inhibitor 34 OS=Arabidopsis thaliana GN=PME34 PE=2 SV=1
123	Pectin catabolic process	PME34	GH_A12G2693	0	-3.94214	0	-2.61093	Probable pectinesterase/pectinesterase inhibitor 34 OS=Arabidopsis thaliana GN=PME34 PE=2 SV=1
124	Pectin catabolic process	PME34	GH_D12G2720	0	0	0	-2.13993	Probable pectinesterase/pectinesterase inhibitor 34 OS=Arabidopsis thaliana GN=PME34 PE=2 SV=1
125	Pectin catabolic process	PME40	GH_D11G1215	0	0	-4.08746	0	Probable pectinesterase/pectinesterase inhibitor 40 OS=Arabidopsis thaliana GN=PME40 PE=2 SV=1
126	Pectin catabolic process	PME51	GH_A10G0828	-2	-5.90689	-3.90689	-4.90689	Probable pectinesterase/pectinesterase inhibitor 51 OS=Arabidopsis thaliana GN=PME51 PE=2 SV=1
127	Pectin catabolic process	PME51	GH_A11G0588	0	0	-3.90689	-3.90689	Probable pectinesterase/pectinesterase inhibitor 51 OS=Arabidopsis thaliana GN=PME51 PE=2 SV=1
128	Pectin catabolic process	PME53	GH_D12G0632	0	4.52356	0	0	Probable pectinesterase 53 OS=Arabidopsis thaliana GN=PME53 PE=2 SV=1
129	Pectin catabolic process	PME54	GH_D07G0193	4.32193	0	0	0	Probable pectinesterase/pectinesterase inhibitor 54 OS=Arabidopsis thaliana GN=PME54 PE=2 SV=1
130	Pectin catabolic process	PME6	GH_D02G1557	0	5.40088	0	0	Probable pectinesterase/pectinesterase inhibitor 6 OS=Arabidopsis thaliana GN=PME6 PE=2 SV=1
131	Pectin catabolic process	PME7	GH_D08G0834	0	0	4.24793	0	Probable pectinesterase/pectinesterase inhibitor 7 OS=Arabidopsis thaliana GN=PME7 PE=2 SV=1
132	Pectin catabolic process	PME7	GH_D12G1472	0	0	0	-4.32193	Probable pectinesterase/pectinesterase inhibitor 7 OS=Arabidopsis thaliana GN=PME7 PE=2 SV=1
133	Pectin catabolic process	PMEI3	GH_A07G0172	0	0	0	4	pectinesterase inhibitor 3 OS=Arabidopsis thaliana GN=PMEI3 PE=2 SV=1
134	Pectin catabolic process	PMEI4	GH_D03G1241	0	0	3.85798	0	pectinesterase inhibitor 4 OS=Arabidopsis thaliana GN=PMEI4 PE=2 SV=1
135	Pectin catabolic process	PMI10	GH_A10G1523	0	-4.39232	0	-4.39232	pectinesterase inhibitor 10 OS=Arabidopsis thaliana GN=PMEI10 PE=2 SV=1
136	Pectin catabolic process	PMI10	GH_D08G1999	0	2.97199	0	0	pectinesterase inhibitor 10 OS=Arabidopsis thaliana GN=PMEI10 PE=2 SV=1
137	Pectin catabolic process	PMI10	GH_A08G1978	0	5.04439	0	0	pectinesterase inhibitor 10 OS=Arabidopsis thaliana GN=PMEI10 PE=2 SV=1
138	Pectin catabolic process	PMI10	GH_D10G1369	0	0	-4.70044	0	pectinesterase inhibitor 10 OS=Arabidopsis thaliana GN=PMEI10 PE=2 SV=1
139	Pectin catabolic process	PMI10	GH_A03G2359	0	0	0	-6.20945	pectinesterase inhibitor 10 OS=Arabidopsis thaliana GN=PMEI10 PE=2 SV=1
140	Pectin catabolic process	PMI10	GH_D02G2329	0	0	0	-2.51096	pectinesterase inhibitor 10 OS=Arabidopsis thaliana GN=PMEI10 PE=2 SV=1
141	Pectin catabolic process	PMT1	GH_A05G3742	0	0	0	-3.85798	Probable methylTransferase PMT1 OS=Arabidopsis thaliana GN=At3g23300 PE=2 SV=2
142	Pectin catabolic process	PMTT	GH_D05G2280	-6.98868	-6.98868	-3.28824	-3.66676	Probable pectin methyltransferase QUA2 OS=Arabidopsis thaliana GN=QUA2 PE=1 SV=2
143	Pectin catabolic process	PMTT	GH_A05G2258	-3.27302	0	-5.85798	-5.85798	Probable pectin methyltransferase QUA2 OS=Arabidopsis thaliana GN=QUA2 PE=1 SV=2
144	Pectin catabolic process	PMTT	GH_D06G0353	-2.1774	0	-2.79647	0	Probable pectin methyltransferase QUA2 OS=Arabidopsis thaliana GN=QUA2 PE=1 SV=2
145	Galacturonosyltransferase	GAUT1	GH_A08G1542	-5.52356	0	0	0	Polygalacturonate 4-alpha-galacturonosyltransferase OS=Arabidopsis thaliana GN=GAUT1 PE=1 SV=1
146	Galacturonosyltransferase	GAUT1	GH_A11G0858	-5.32193	-5.32193	0	-5.32193	Polygalacturonate 4-alpha-galacturonosyltransferase OS=Arabidopsis thaliana GN=GAUT1 PE=1 SV=1
147	Galacturonosyltransferase	GAUT1	GH_D11G0895	3.90689	0	6.56986	0	Polygalacturonate 4-alpha-c OS=Arabidopsis thaliana GN=GAUT1 PE=1 SV=1
148	Galacturonosyltransferase	GAUT1	GH_D08G1563	0	-4.16993	0	0	Polygalacturonate 4-alpha-galacturonosyltransferase OS=Arabidopsis thaliana GN=GAUT1 PE=1 SV=1
149	Galacturonosyltransferase	GAUT1	GH_A07G1573	0	0	3.90689	0	Polygalacturonate 4-alpha-galacturonosyltransferase OS=Arabidopsis thaliana GN=GAUT1 PE=1 SV=1
150	Galacturonosyltransferase	GAUT1	GH_D07G1579	0	0	4.75489	0	Polygalacturonate 4-alpha-galacturonosyltransferase OS=Arabidopsis thaliana GN=GAUT1 PE=1 SV=1
151	Galacturonosyltransferase	GAUT4	GH_A05G1777	3.75489	2.73697	3.9386	0	Probable galacturonosyltransferase 4 OS=Arabidopsis thaliana GN=GAUT4 PE=2 SV=1
152	Galacturonosyltransferase	GAUT4	GH_D06G1854	0	-6.33985	0	-2.25239	Probable galacturonosyltransferase 4 OS=Arabidopsis thaliana GN=GAUT4 PE=2 SV=1
153	Galacturonosyltransferase	GAUT4	GH_D05G1809	0	0	-4.58496	-4.58496	Probable galacturonosyltransferase 4 OS=Arabidopsis thaliana GN=GAUT4 PE=2 SV=1
154	Galacturonosyltransferase	GAUT7	GH_A02G0925	3.22239	0	0	0	Probable galacturonosyltransferase 7 OS=Arabidopsis thaliana GN=GAUT7 PE=1 SV=2
155	Galacturonosyltransferase	GAUT7	GH_A09G2339	3.80735	0	0	0	Probable galacturonosyltransferase 7 OS=Arabidopsis thaliana GN=GAUT7 PE=1 SV=2
156	Galacturonosyltransferase	GAUT7	GH_D09G2277	0	0	0	-2.67807	Probable galacturonosylTransferase 7 OS=Arabidopsis thaliana GN=GAUT7 PE=1 SV=2
157	Galacturonosyltransferase	GAUT8	GH_A07G1729	0	-2.14975	0	0	Galacturonosyltransferase 8 OS=Arabidopsis thaliana GN=GAUT8 PE=1 SV=1
158	Galacturonosyltransferase	GAUT8	GH_D07G1009	0	0	0	-4.6865	GalacturonosylTransferase 8 OS=Arabidopsis thaliana GN=GAUT8 PE=1 SV=1
159	Galacturonosyltransferase	GAUT8	GH_D07G1725	0	0	0	-2.41931	GalacturonosylTransferase 8 OS=Arabidopsis thaliana GN=GAUT8 PE=1 SV=1
160	Galacturonosyltransferase	GAUT9	GH_A07G1976	-4.16993	0	0	0	Probable galacturonosyltransferase 9 OS=Arabidopsis thaliana GN=GAUT9 PE=2 SV=1
161	Galacturonosyltransferase	GAUT9	GH_D07G1975	0	-4.58496	0	0	Probable galacturonosyltransferase 9 OS=Arabidopsis thaliana GN=GAUT9 PE=2 SV=1
162	Galacturonosyltransferase	GAUTB	GH_A11G0362	0	4.24793	0	0	Probable galacturonosyltransferase 11 OS=Arabidopsis thaliana GN=GAUT11 PE=2 SV=1
163	Galacturonosyltransferase	GAUTB	GH_D11G0379	0	0	0	-2.80735	Probable galacturonosylTransferase 11 OS=Arabidopsis thaliana GN=GAUT11 PE=2 SV=1
164	Galacturonosyltransferase	GAUTC	GH_D01G0713	4.16993	0	0	3.80735	Probable galacturonosyltransferase 12 OS=Arabidopsis thaliana GN=GAUT12 PE=2 SV=1
165	Galacturonosyltransferase	GAUTE	GH_A05G3910	0	-3.80735	0	-5.39232	Probable galacturonosyltransferase 14 OS=Arabidopsis thaliana GN=GAUT14 PE=2 SV=1
166	Galacturonosyltransferase	PGLR	GH_D10G0825	-5.20945	-5.20945	0	-5.20945	Polygalacturonase OS=Malus domestica PE=2 SV=1
167	Galacturonosyltransferase	PGLR	GH_A12G1365	0	-5.85798	-3.85798	-2.05063	Probable polygalacturonase OS=Vitis vinifera GN=GSVIVT00026920001 PE=1 SV=1
168	Galacturonosyltransferase	PGLR	GH_A11G0238	0	0	0	-4.16993	Probable polygalacturonase OS=Vitis vinifera GN=GSVIVT00026920001 PE=1 SV=1
169	Galacturonosyltransferase	PGLR2	GH_D09G1362	-3.70044	0	0	-3.70044	Polygalacturonase OS=Juniperus ashei GN=JNA2 PE=1 SV=1
170	Galacturonosyltransferase	PGLR2	GH_A09G1413	0	0	-2.88753	0	Polygalacturonase OS=Juniperus ashei GN=JNA2 PE=1 SV=1
171	Galacturonosyltransferase	PGLR4	GH_A04G1648	0	0	3.30256	0	Polygalacturonase At1g48100 OS=Arabidopsis thaliana GN=At1g48100 PE=2 SV=1
172	Galacturonosyltransferase	PGLR4	GH_D02G1768	0	0	4.85798	0	Polygalacturonase At1g48100 OS=Arabidopsis thaliana GN=At1g48100 PE=2 SV=1
173	Peroxidases	PER17	GH_D12G0846	0	4.08746	0	3.32193	Peroxidase 17 OS=Arabidopsis thaliana GN=PER17 PE=2 SV=1
174	Peroxidases	PER21	GH_D09G1625	0	4.45943	0	0	Peroxidase 21 OS=Arabidopsis thaliana GN=PER21 PE=1 SV=1
175	Peroxidases	PER4	GH_A03G0340	-5.04439	-2.72247	-5.04439	-5.04439	peroxidase 4 OS=Vitis vinifera GN=GSVIVT00023967001 PE=1 SV=1
176	Peroxidases	PER4	GH_D03G1633	-4.90689	-2.58496	-4.90689	-4.90689	peroxidase 4 OS=Vitis vinifera GN=GSVIVT00023967001 PE=1 SV=1
177	Peroxidases	PER43	GH_D01G2015	0	0	-4	0	Peroxidase 43 OS=Arabidopsis thaliana GN=PER43 PE=3 SV=2
178	Peroxidases	PER43	GH_A05G2763	0	0	0	-3.25424	Peroxidase 43 OS=Arabidopsis thaliana GN=PER43 PE=3 SV=2
179	Peroxidases	PER52	GH_D05G3552	0	-3.37504	-2.6746	-6.37504	Peroxidase 52 OS=Arabidopsis thaliana GN=PER52 PE=2 SV=1
180	Receptor-like kinases	FEI1	GH_D08G1751	0	-2.02237	0	0	LRR receptor-like serine/threonine-protein kinase FEI 1 OS=Arabidopsis thaliana GN=FEI1 PE=1 SV=1
181	Receptor-like kinases	FEI2	GH_A08G1732	-2.03814	0	-2.75803	-2.0906	LRR receptor-like serine/threonine-protein kinase FEI 2 OS=Arabidopsis thaliana GN=FEI2 PE=1 SV=1
182	Receptor-like kinases	FEI2	GH_D08G1752	0	0	0	-3.10434	LRR receptor-like serine/threonine-protein kinase FEI 2 OS=Arabidopsis thaliana GN=FEI2 PE=1 SV=1
183	Receptor-like kinases	FEI2	GH_D09G2103	0	0	0	-2.52356	LRR receptor-like serine/threonine-protein kinase FEI 2 OS=Arabidopsis thaliana GN=FEI2 PE=1 SV=1
184	Receptor-like kinases	KN4A	GH_A01G1197	-5.2854	0	0	0	Kinesin-like protein KIN-4A OS=Gossypium hirsutum GN=KIN4A PE=2 SV=1
185	Receptor-like kinases	KN4A	GH_D01G1264	0	-2.8618	0	0	Kinesin-like protein KIN-4A OS=Gossypium hirsutum GN=KIN4A PE=2 SV=1
186	Receptor-like kinases	LRL21	GH_D11G1757	3.80735	0	0	0	LEAF RUST 10 DISEASE-RESISTANCE LOCUS RECEPTOR-LIKE PROTEIN KINASE-like 2.1 OS=Arabidopsis thaliana GN=LRK10L-2.1 PE=3 SV=1
187	Receptor-like kinases	LRL24	GH_A11G1720	0	0	0	-3.80941	LEAF RUST 10 DISEASE-RESISTANCE LOCUS RECEPTOR-LIKE PROTEIN KINASE-like 2.4 OS=Arabidopsis thaliana GN=LRK10L-2.4 PE=3 SV=1
188	Xyloglucan	CSLC4	GH_A09G0288	-2.73697	0	-3	-5.32193	xyloglucan glycosyltransferase 4 OS=Arabidopsis thaliana GN=CSLC4 PE=1 SV=1
189	Xyloglucan	CSLC4	GH_D09G0294	-2.61471	-3.19967	-2.49923	-3.74024	xyloglucan glycosyltransferase 4 OS=Arabidopsis thaliana GN=CSLC4 PE=1 SV=1
190	Xyloglucan	CSLC5	GH_D07G0403	-3.70044	0	0	0	Probable xyloglucan glycosyltransferase 5 OS=Arabidopsis thaliana GN=CSLC5 PE=1 SV=1
191	Xyloglucan	CSLC5	GH_A07G0397	-2.80735	-2.07039	0	-2.58496	Probable xyloglucan glycosyltransferase 5 OS=Arabidopsis thaliana GN=CSLC5 PE=1 SV=1
192	Xyloglucan	CSLC5	GH_A05G0644	0	0	-4.45943	0	Probable xyloglucan glycosyltransferase 5 OS=Arabidopsis thaliana GN=CSLC5 PE=1 SV=1
193	Xyloglucan	CSLC5	GH_D05G0641	0	0	2.88982	0	Probable xyloglucan glycosyltransferase 5 OS=Arabidopsis thaliana GN=CSLC5 PE=1 SV=1
194	Xyloglucan	CSLC6	GH_D07G1751	0	-2.05585	0	-6.30378	Probable xyloglucan glycosyltransferase 6 OS=Arabidopsis thaliana GN=CSLC6 PE=1 SV=1
195	Xyloglucan	CSLCC	GH_A05G2130	-6	0	-3.41504	0	Probable xyloglucan glycosyltransferase 12 OS=Arabidopsis thaliana GN=CSLC12 PE=1 SV=1
196	Xyloglucan	CSLCC	GH_D02G0894	-4.58496	-4.58496	-3.58496	-4.58496	Probable xyloglucan glycosyltransferase 12 OS=Arabidopsis thaliana GN=CSLC12 PE=1 SV=1
197	Xyloglucan	CSLCC	GH_D06G0250	-3.71882	0	0	0	Probable xyloglucan glycosyltransferase 12 OS=Arabidopsis thaliana GN=CSLC12 PE=1 SV=1
198	Xyloglucan	CSLCC	GH_A06G0266	4.70044	0	0	3.80735	Probable xyloglucan glycosyltransferase 12 OS=Arabidopsis thaliana GN=CSLC12 PE=1 SV=1
199	Xyloglucan	CSLCC	GH_D05G2161	0	0	3.32193	0	Probable xyloglucan glycosyltransferase 12 OS=Arabidopsis thaliana GN=CSLC12 PE=1 SV=1
200	Xyloglucan	MUR3	GH_A11G1393	-4.39232	0	0	0	xyloglucan galactosyltransferase MUR3 OS=Arabidopsis thaliana GN=MUR3 PE=1 SV=1
201	Xyloglucan	MUR3	GH_D07G1664	3.16993	0	0	0	xyloglucan galactosyltransferase MUR3 OS=Arabidopsis thaliana GN=MUR3 PE=1 SV=1
202	Xyloglucan	XTH17	GH_A11G0874	2.80735	0	0	0	Probable xyloglucan endotransglucosylase/hydrolase protein 17 OS=Arabidopsis thaliana GN=XTH17 PE=1 SV=1
203	Xyloglucan	XTH2	GH_A02G0194	-3.80735	-2.12928	-4.12928	-2.22239	xyloglucan endotransglucosylase/hydrolase 2 OS=Glycine max PE=2 SV=1
204	Xyloglucan	XTH21	GH_D11G0908	0	-4.70044	-2.70044	-2.37851	Probable xyloglucan endotransglucosylase/hydrolase protein 21 OS=Arabidopsis thaliana GN=XTH21 PE=2 SV=1
205	Xyloglucan	XTH22	GH_A08G0268	-4.75489	-4.75489	-4.75489	-4.75489	xyloglucan endotransglucosylase/hydrolase protein 22 OS=Arabidopsis thaliana GN=XTH22 PE=1 SV=1
206	Xyloglucan	XTH28	GH_A03G1313	2.42626	0	-2.37197	0	Probable xyloglucan endotransglucosylase/hydrolase protein 28 OS=Arabidopsis thaliana GN=XTH28 PE=2 SV=1
207	Xyloglucan	XTH28	GH_D13G0289	0	3.45943	0	0	Probable xyloglucan endotransglucosylase/hydrolase protein 28 OS=Arabidopsis thaliana GN=XTH28 PE=2 SV=1
208	Xyloglucan	XTH28	GH_D02G1499	0	0	0	-2.52838	Probable xyloglucan endotransglucosylase/hydrolase protein 28 OS=Arabidopsis thaliana GN=XTH28 PE=2 SV=1
209	Xyloglucan	XTH30	GH_D08G1813	0	2.76553	0	0	Probable xyloglucan endotransglucosylase/hydrolase protein 30 OS=Arabidopsis thaliana GN=XTH30 PE=2 SV=2
210	Xyloglucan	XTH31	GH_D08G2286	0	3.4254	4.53637	0	xyloglucan endotransglucosylase/hydrolase protein 31 OS=Arabidopsis thaliana GN=XTH31 PE=1 SV=2
211	Xyloglucan	XTH31	GH_A08G2277	0	0	0	3.06963	xyloglucan endotransglucosylase/hydrolase protein 31 OS=Arabidopsis thaliana GN=XTH31 PE=1 SV=2
212	Xyloglucan	XTH32	GH_D05G1067	4.90689	0	0	0	Probable xyloglucan endotransglucosylase/hydrolase protein 32 OS=Arabidopsis thaliana GN=XTH32 PE=2 SV=1
213	Xyloglucan	XTH6	GH_D03G0319	-8.08215	-8.08215	-8.08215	-2.68983	Probable xyloglucan endotransglucosylase/hydrolase protein 6 OS=Arabidopsis thaliana GN=XTH6 PE=2 SV=2
214	Xyloglucan	XTH6	GH_A11G2238	-6.75489	-2.75489	-4.43296	-6.75489	Probable xyloglucan endotransglucosylase/hydrolase protein 6 OS=Arabidopsis thaliana GN=XTH6 PE=2 SV=2
215	Xyloglucan	XTH6	GH_A02G1746	0	-2.67854	-3.55053	-4.03052	Probable xyloglucan endotransglucosylase/hydrolase protein 6 OS=Arabidopsis thaliana GN=XTH6 PE=2 SV=2
216	Xyloglucan	XTH6	GH_D11G2209	0	4	0	0	Probable xyloglucan endotransglucosylase/hydrolase protein 6 OS=Arabidopsis thaliana GN=XTH6 PE=2 SV=2
217	Xyloglucan	XTH7	GH_A11G0524	-3.18548	0	-5.0836	-8.54303	Probable xyloglucan endotransglucosylase/hydrolase protein 7 OS=Arabidopsis thaliana GN=XTH7 PE=2 SV=2
218	Xyloglucan	XTH7	GH_D11G0546	0	0	0	4.45943	Probable xyloglucan endotransglucosylase/hydrolase protein 7 OS=Arabidopsis thaliana GN=XTH7 PE=2 SV=2
219	Xyloglucan	XTH9	GH_A03G1861	-5.83289	0	-5.83289	-5.83289	xyloglucan endotransglucosylase/hydrolase protein 9 OS=Arabidopsis thaliana GN=XTH9 PE=2 SV=2
220	Xyloglucan	XTHB	GH_D11G0652	-3.08746	0	-3.5025	-4.08746	Probable xyloglucan endotransglucosylase/hydrolase protein B OS=Phaseolus angularis GN=XTHB PE=2 SV=1
221	Xyloglucan	XXT2	GH_D11G1233	0	5.75489	0	0	xyloglucan 6-xylosyltransferase 2 OS=Arabidopsis thaliana GN=XXT2 PE=1 SV=1
222	Xyloglucan	XXT2	GH_D08G0489	0	0	-3.90689	0	xyloglucan 6-xylosyltransferase 2 OS=Arabidopsis thaliana GN=XXT2 PE=1 SV=1
223	Xyloglucan	XXT3	GH_D03G1081	0	0	0	-2.80735	Probable xyloglucan 6-xylosylTransferase 3 OS=Arabidopsis thaliana GN=XXT3 PE=2 SV=1
224	Xyloglucan	XXT5	GH_A03G0815	-3.50499	-7.59246	-4.59246	-4.27053	Probable xyloglucan 6-xylosyltransferase 5 OS=Arabidopsis thaliana GN=XXT5 PE=1 SV=1
225	Cell wall structural proteins	GRP2	GH_A08G1034	0	4.32193	0	3.90689	Glycine-rich cell wall structural protein 2 OS=Oryza sativa subsp. indica GN=GRP0.9 PE=2 SV=1
226	Cell wall structural proteins	GP1	GH_D04G2012	2.40599	0	0	0	Vegetative cell wall protein gp1 OS=Chlamydomonas reinhardtii GN=GP1 PE=1 SV=1
227	Cell wall structural proteins	GP1	GH_A13G0743	0	2.0133	0	0	Vegetative cell wall protein gp1 OS=Chlamydomonas reinhardtii GN=GP1 PE=1 SV=1
228	Cell wall structural proteins	GP1	GH_D03G0988	0	2.29546	0	0	Vegetative cell wall protein gp1 OS=Chlamydomonas reinhardtii GN=GP1 PE=1 SV=1
229	Cell wall structural proteins	GP1	GH_D09G0257	0	3.90689	0	0	Vegetative cell wall protein gp1 OS=Chlamydomonas reinhardtii GN=GP1 PE=1 SV=1
230	Cell wall structural proteins	GP1	GH_D04G1585	0	0	0	-4.66107	Vegetative cell wall protein gp1 OS=Chlamydomonas reinhardtii GN=GP1 PE=1 SV=1
231	Cell wall structural proteins	GP1	GH_D09G0406	0	0	0	3	Vegetative cell wall protein gp1 OS=Chlamydomonas reinhardtii GN=GP1 PE=1 SV=1
232	Cell wall structural proteins	GP1	GH_A07G1987	0	0	0	3.71882	Vegetative cell wall protein gp1 OS=Chlamydomonas reinhardtii GN=GP1 PE=1 SV=1
233	Cell wall structural proteins	GP1	GH_D13G0533	0	0	0	4.59352	Vegetative cell wall protein gp1 OS=Chlamydomonas reinhardtii GN=GP1 PE=1 SV=1
234	Cell wall structural proteins	GRP1	GH_D07G2082	0	0	0	3.08246	Glycine-rich cell wall structural protein OS=Hordeum vulgare GN=GRP PE=2 SV=1
235	Cell wall organisation	LRX6	GH_A03G1432	0	0	-4.08746	0	Leucine-rich repeat extensin-like protein 6 OS=Arabidopsis thaliana GN=LRX6 PE=2 SV=1
